# Supplementary material for: Probiogenomic analysis of Lactiplantibacillus plantarum SPS109: A potential GABA-producing and cholesterol-lowering probiotic strain
Source: Heliyon. 2024 Jun 27;10(13):e33823. doi: 10.1016/j.heliyon.2024.e33823 (PMC11263657; doi:10.1016/j.heliyon.2024.e33823)
Supplement: Multimedia component 1 [file mmc1.xlsx]

## Sheet: Supplementary-table1
Supplementary Table 1. Genome Annotation of L. plantarum SPS109
locus_tag	ftype	length_bp	gene	EC_number	COG	product
FHKCOKFL_00622	CDS	771	accA_1	2.1.3.15	COG0825	Acetyl-coenzyme A carboxylase carboxyl transferase subunit alpha
FHKCOKFL_02171	CDS	774	accA_2	2.1.3.15	COG0825	Acetyl-coenzyme A carboxylase carboxyl transferase subunit alpha
FHKCOKFL_00626	CDS	462	accB_1			Biotin carboxyl carrier protein of acetyl-CoA carboxylase
FHKCOKFL_01710	CDS	573	accB_2		COG0511	Biotin carboxyl carrier protein of acetyl-CoA carboxylase
FHKCOKFL_00624	CDS	1389	accC_1	6.3.4.14	COG0439	Biotin carboxylase
FHKCOKFL_02173	CDS	1323	accC_2	6.3.4.14	COG0439	Biotin carboxylase
FHKCOKFL_00623	CDS	843	accD_1	2.1.3.15	COG0777	Acetyl-coenzyme A carboxylase carboxyl transferase subunit beta
FHKCOKFL_02172	CDS	804	accD_2	2.1.3.15	COG0777	Acetyl-coenzyme A carboxylase carboxyl transferase subunit beta
FHKCOKFL_00006	CDS	1188	ackA_1	2.7.2.1	COG0282	Acetate kinase
FHKCOKFL_01763	CDS	1197	ackA_2	2.7.2.1	COG0282	Acetate kinase
FHKCOKFL_02810	CDS	1194	ackA_3	2.7.2.1	COG0282	Acetate kinase
FHKCOKFL_00630	CDS	249	acpP_1			Acyl carrier protein
FHKCOKFL_00662	CDS	246	acpP_2		COG0236	Acyl carrier protein
FHKCOKFL_02828	CDS	363	acpS	2.7.8.7	COG0736	Holo-[acyl-carrier-protein] synthase
FHKCOKFL_01913	CDS	555	act	3.-.-.-		Methanol dehydrogenase activator
FHKCOKFL_00732	CDS	273	acyP	3.6.1.7	COG1254	Acylphosphatase
FHKCOKFL_01171	CDS	501	adaB	2.1.1.63	COG0350	Methylated-DNA--protein-cysteine methyltransferase, inducible
FHKCOKFL_00129	CDS	846	adc	4.1.1.4		acetoacetate decarboxylase
FHKCOKFL_01878	CDS	3750	addA	3.1.-.-	COG1074	ATP-dependent helicase/nuclease subunit A
FHKCOKFL_01879	CDS	3606	addB	3.1.-.-	COG3857	ATP-dependent helicase/deoxyribonuclease subunit B
FHKCOKFL_00455	CDS	1692	adeC	3.5.4.2		Adenine deaminase
FHKCOKFL_01148	CDS	1041	adh	1.1.1.1	COG1063	Alcohol dehydrogenase
FHKCOKFL_00206	CDS	2604	adhE_1		COG1012	Aldehyde-alcohol dehydrogenase
FHKCOKFL_01743	CDS	1368	adhE_2		COG1012	Aldehyde-alcohol dehydrogenase
FHKCOKFL_01258	CDS	660	adk	2.7.4.3		Adenylate kinase
FHKCOKFL_02472	CDS	1017	aes	3.1.1.-		Acetyl esterase
FHKCOKFL_00282	CDS	744	agrA_1		COG3279	Accessory gene regulator protein A
FHKCOKFL_00984	CDS	747	agrA_2		COG3279	Accessory gene regulator protein A
FHKCOKFL_01659	CDS	744	agrA_3		COG3279	Accessory gene regulator protein A
FHKCOKFL_01660	CDS	744	agrA_4		COG3279	Accessory gene regulator protein A
FHKCOKFL_01857	CDS	750	agrA_5		COG3279	Accessory gene regulator protein A
FHKCOKFL_02643	CDS	768	agrA_6		COG3279	Accessory gene regulator protein A
FHKCOKFL_00279	CDS	597	agrB	3.4.-.-	COG4512	Accessory gene regulator protein B
FHKCOKFL_02778	CDS	2643	alaS	6.1.1.7		Alanine--tRNA ligase
FHKCOKFL_02042	CDS	711	aldC	4.1.1.5	COG3527	Alpha-acetolactate decarboxylase
FHKCOKFL_02829	CDS	1128	alr	5.1.1.1		Alanine racemase
FHKCOKFL_00309	CDS	693	alsE	5.1.3.-	COG0036	D-allulose-6-phosphate 3-epimerase
FHKCOKFL_01216	CDS	1683	alsS	2.2.1.6	COG0028	Acetolactate synthase
FHKCOKFL_01721	CDS	1317	amtB			Ammonia channel
FHKCOKFL_00289	CDS	1206	andAa	1.18.1.3		Anthranilate 1,2-dioxygenase system ferredoxin--NAD(+) reductase component
FHKCOKFL_03026	CDS	975	ansA	3.5.1.1	COG0252	putative L-asparaginase
FHKCOKFL_00102	CDS	777	ant1	2.7.7.47		Streptomycin 3''-adenylyltransferase
FHKCOKFL_02599	CDS	837	apaH	3.6.1.41		Bis(5'-nucleosyl)-tetraphosphatase, symmetrical
FHKCOKFL_00338	CDS	957	apbE_1	2.7.1.180	COG1477	FAD:protein FMN transferase
FHKCOKFL_01102	CDS	1002	apbE_2	2.7.1.180	COG1477	FAD:protein FMN transferase
FHKCOKFL_01269	CDS	1113	apbE_3	2.7.1.180	COG1477	FAD:protein FMN transferase
FHKCOKFL_01994	CDS	519	apt	2.4.2.7		Adenine phosphoribosyltransferase
FHKCOKFL_00161	CDS	1818	apu			Amylopullulanase
FHKCOKFL_00364	CDS	651	aqpZ2			Aquaporin Z 2
FHKCOKFL_00295	CDS	1425	araA	5.3.1.4		L-arabinose isomerase
FHKCOKFL_00294	CDS	729	araD	5.1.3.4	COG0235	L-ribulose-5-phosphate 4-epimerase
FHKCOKFL_00224	CDS	918	araQ_1		COG0395	L-arabinose transport system permease protein AraQ
FHKCOKFL_02625	CDS	843	araQ_2		COG0395	L-arabinose transport system permease protein AraQ
FHKCOKFL_00218	CDS	1050	araR_1		COG1609	Arabinose metabolism transcriptional repressor
FHKCOKFL_00233	CDS	1065	araR_2		COG1609	Arabinose metabolism transcriptional repressor
FHKCOKFL_00291	CDS	1077	araR_3		COG1609	Arabinose metabolism transcriptional repressor
FHKCOKFL_02838	CDS	1023	arcB	2.1.3.3		Ornithine carbamoyltransferase, catabolic
FHKCOKFL_02836	CDS	747	argB	2.7.2.8	COG0548	Acetylglutamate kinase
FHKCOKFL_02834	CDS	1026	argC	1.2.1.38		N-acetyl-gamma-glutamyl-phosphate reductase
FHKCOKFL_02837	CDS	1170	argD	2.6.1.11	COG4992	Acetylornithine aminotransferase
FHKCOKFL_01482	CDS	1236	argG	6.3.4.5		Argininosuccinate synthase
FHKCOKFL_01483	CDS	1404	argH	4.3.2.1	COG0165	Argininosuccinate lyase
FHKCOKFL_02835	CDS	1215	argJ			Arginine biosynthesis bifunctional protein ArgJ
FHKCOKFL_00856	CDS	609	argO			Arginine exporter protein ArgO
FHKCOKFL_00685	CDS	459	argR_1		COG1438	Arginine repressor
FHKCOKFL_00854	CDS	462	argR_2		COG1438	Arginine repressor
FHKCOKFL_03056	CDS	1689	argS	6.1.1.19	COG0018	Arginine--tRNA ligase
FHKCOKFL_00739	CDS	687	arlR		COG0745	Response regulator ArlR
FHKCOKFL_00551	CDS	1341	arnC	2.4.2.53		Undecaprenyl-phosphate 4-deoxy-4-formamido-L-arabinose transferase
FHKCOKFL_02037	CDS	1299	aroA1	2.5.1.19	COG0128	3-phosphoshikimate 1-carboxyvinyltransferase 1
FHKCOKFL_02035	CDS	1170	aroC	4.2.3.5	COG0082	Chorismate synthase
FHKCOKFL_00337	CDS	759	aroD_1	4.2.1.10	COG0710	3-dehydroquinate dehydratase
FHKCOKFL_02695	CDS	774	aroD_2	4.2.1.10	COG0710	3-dehydroquinate dehydratase
FHKCOKFL_00335	CDS	891	aroE_1	1.1.1.25	COG0169	Shikimate dehydrogenase (NADP(+))
FHKCOKFL_01281	CDS	894	aroE_2	1.1.1.25	COG0169	Shikimate dehydrogenase (NADP(+))
FHKCOKFL_01282	CDS	996	aroF	2.5.1.54	COG2876	Phospho-2-dehydro-3-deoxyheptonate aldolase
FHKCOKFL_02039	CDS	522	aroK	2.7.1.71	COG0703	Shikimate kinase
FHKCOKFL_00131	CDS	426	arsC	1.20.4.4	COG0394	Arsenate reductase
FHKCOKFL_01506	CDS	735	artM_1		COG1126	Arginine transport ATP-binding protein ArtM
FHKCOKFL_01972	CDS	741	artM_2		COG1126	Arginine transport ATP-binding protein ArtM
FHKCOKFL_02241	CDS	642	artQ		COG0765	Arginine transport system permease protein ArtQ
FHKCOKFL_01797	CDS	1062	asd	1.2.1.11	COG0136	Aspartate-semialdehyde dehydrogenase
FHKCOKFL_02487	CDS	1008	asnA	6.3.1.1	COG2502	Aspartate--ammonia ligase
FHKCOKFL_00985	CDS	1902	asnB_1	6.3.5.4	COG0367	Asparagine synthetase [glutamine-hydrolyzing] 1
FHKCOKFL_02468	CDS	1902	asnB_2	6.3.5.4	COG0367	Asparagine synthetase [glutamine-hydrolyzing] 1
FHKCOKFL_00570	CDS	1299	asnS_1	6.1.1.22		Asparagine--tRNA ligase
FHKCOKFL_02488	CDS	1296	asnS_2	6.1.1.22		Asparagine--tRNA ligase
FHKCOKFL_01183	CDS	1401	aspA	4.3.1.1	COG1027	Aspartate ammonia-lyase
FHKCOKFL_02066	CDS	1797	aspS	6.1.1.12		Aspartate--tRNA ligase
FHKCOKFL_03049	CDS	1740	assT	2.8.2.22		Arylsulfate sulfotransferase AssT
FHKCOKFL_02285	CDS	1521	atpA	7.1.2.2	COG0056	ATP synthase subunit alpha
FHKCOKFL_02289	CDS	714	atpB			ATP synthase subunit a
FHKCOKFL_02282	CDS	429	atpC		COG0355	ATP synthase epsilon chain
FHKCOKFL_02283	CDS	1404	atpD	7.1.2.2	COG0055	ATP synthase subunit beta
FHKCOKFL_02288	CDS	213	atpE			ATP synthase subunit c
FHKCOKFL_02287	CDS	516	atpF		COG0711	ATP synthase subunit b
FHKCOKFL_02284	CDS	945	atpG		COG0224	ATP synthase gamma chain
FHKCOKFL_02286	CDS	546	atpH		COG0712	ATP synthase subunit delta
FHKCOKFL_00448	CDS	861	azoB	1.7.-.-		NAD(P)H azoreductase
FHKCOKFL_02489	CDS	630	azoR	1.7.1.17		FMN-dependent NADH-azoreductase
FHKCOKFL_00118	CDS	648	azoR1	1.7.1.17	COG1182	FMN-dependent NADH-azoreductase 1
FHKCOKFL_00211	CDS	804	bacC_1	1.1.1.385		Dihydroanticapsin 7-dehydrogenase
FHKCOKFL_00242	CDS	879	bacC_2	1.1.1.385		Dihydroanticapsin 7-dehydrogenase
FHKCOKFL_01023	CDS	756	bacC_3	1.1.1.385		Dihydroanticapsin 7-dehydrogenase
FHKCOKFL_02666	CDS	747	bacC_4	1.1.1.385		Dihydroanticapsin 7-dehydrogenase
FHKCOKFL_01728	CDS	1176	bacF	2.6.1.-	COG0436	Transaminase BacF
FHKCOKFL_02071	CDS	720	baiA	1.1.1.392		3-alpha-hydroxycholanate dehydrogenase (NADP(+))
FHKCOKFL_02659	CDS	1725	bbmA	3.2.1.-	COG0366	Intracellular maltogenic amylase
FHKCOKFL_03027	CDS	759	bceA		COG1136	Bacitracin export ATP-binding protein BceA
FHKCOKFL_00524	CDS	900	bcrA_1			Bacitracin transport ATP-binding protein BcrA
FHKCOKFL_00915	CDS	915	bcrA_2			Bacitracin transport ATP-binding protein BcrA
FHKCOKFL_02089	CDS	900	bcrA_3			Bacitracin transport ATP-binding protein BcrA
FHKCOKFL_02543	CDS	1269	bepA	3.4.-.-		Beta-barrel assembly-enhancing protease
FHKCOKFL_02438	CDS	690	betI			HTH-type transcriptional regulator BetI
FHKCOKFL_00460	CDS	1668	betL		COG1292	Glycine betaine transporter BetL
FHKCOKFL_01640	CDS	1437	bglA_1	3.2.1.86	COG2723	Aryl-phospho-beta-D-glucosidase BglA
FHKCOKFL_02677	CDS	1443	bglA_2	3.2.1.86	COG2723	6-phospho-beta-glucosidase BglA
FHKCOKFL_02678	CDS	1440	bglA_3	3.2.1.86	COG2723	Aryl-phospho-beta-D-glucosidase BglA
FHKCOKFL_01044	CDS	1383	bglC	3.2.1.86	COG2723	Aryl-phospho-beta-D-glucosidase BglC
FHKCOKFL_00320	CDS	1998	bglF_1		COG1263	PTS system beta-glucoside-specific EIIBCA component
FHKCOKFL_00324	CDS	1875	bglF_2		COG1263	PTS system beta-glucoside-specific EIIBCA component
FHKCOKFL_01576	CDS	1452	bglF_3		COG1263	PTS system beta-glucoside-specific EIIBCA component
FHKCOKFL_01594	CDS	1863	bglF_4		COG1263	PTS system beta-glucoside-specific EIIBCA component
FHKCOKFL_02310	CDS	1926	bglF_5		COG1263	PTS system beta-glucoside-specific EIIBCA component
FHKCOKFL_01575	CDS	843	bglG		COG3711	Cryptic beta-glucoside bgl operon antiterminator
FHKCOKFL_00321	CDS	1464	bglH_1	3.2.1.86	COG2723	Aryl-phospho-beta-D-glucosidase BglH
FHKCOKFL_00322	CDS	1449	bglH_2	3.2.1.86	COG2723	Aryl-phospho-beta-D-glucosidase BglH
FHKCOKFL_00325	CDS	1461	bglH_3	3.2.1.86	COG2723	Aryl-phospho-beta-D-glucosidase BglH
FHKCOKFL_00861	CDS	1473	bglH_4	3.2.1.86	COG2723	Aryl-phospho-beta-D-glucosidase BglH
FHKCOKFL_01595	CDS	1503	bglH_5	3.2.1.86	COG2723	Aryl-phospho-beta-D-glucosidase BglH
FHKCOKFL_00236	CDS	879	bglK_1	2.7.1.85	COG1940	Beta-glucoside kinase
FHKCOKFL_01082	CDS	888	bglK_2	2.7.1.85	COG1940	Beta-glucoside kinase
FHKCOKFL_01639	CDS	897	bglK_3	2.7.1.85	COG1940	Beta-glucoside kinase
FHKCOKFL_02985	CDS	633	bin3_1			Putative transposon Tn552 DNA-invertase bin3
FHKCOKFL_03096	CDS	663	bin3_2			Putative transposon Tn552 DNA-invertase bin3
FHKCOKFL_01735	CDS	567	bioY		COG1268	Biotin transporter BioY
FHKCOKFL_01551	CDS	990	birA_1	6.3.4.15	COG0340	Bifunctional ligase/repressor BirA
FHKCOKFL_01734	CDS	972	birA_2	6.3.4.15	COG0340	Bifunctional ligase/repressor BirA
FHKCOKFL_02530	CDS	1476	bmr3_1			Multidrug resistance protein 3
FHKCOKFL_02608	CDS	1503	bmr3_2			Multidrug resistance protein 3
FHKCOKFL_02730	CDS	1764	bmrA	3.6.3.-	COG1132	Multidrug resistance ABC transporter ATP-binding/permease protein BmrA
FHKCOKFL_01065	CDS	1194	braC		COG0683	Leucine-, isoleucine-, valine-, threonine-, and alanine-binding protein
FHKCOKFL_00362	CDS	1392	brnQ_1		COG1114	Branched-chain amino acid transport system 2 carrier protein
FHKCOKFL_01675	CDS	1377	brnQ_2		COG1114	Branched-chain amino acid transport system 2 carrier protein
FHKCOKFL_03059	CDS	1350	brnQ_3		COG1114	Branched-chain amino acid transport system 2 carrier protein
FHKCOKFL_02452	CDS	1032	brpA		COG1316	Biofilm regulatory protein A
FHKCOKFL_02392	CDS	486	bsaA			Glutathione peroxidase BsaA
FHKCOKFL_00561	CDS	954	btuD_1	7.6.2.8		Vitamin B12 import ATP-binding protein BtuD
FHKCOKFL_00928	CDS	891	btuD_2	7.6.2.8		Vitamin B12 import ATP-binding protein BtuD
FHKCOKFL_01704	CDS	972	btuD_3	7.6.2.8		Vitamin B12 import ATP-binding protein BtuD
FHKCOKFL_01725	CDS	1092	btuD_4	7.6.2.8		Vitamin B12 import ATP-binding protein BtuD
FHKCOKFL_02094	CDS	888	btuD_5	7.6.2.8		Vitamin B12 import ATP-binding protein BtuD
FHKCOKFL_02121	CDS	771	btuD_6	7.6.2.8		Vitamin B12 import ATP-binding protein BtuD
FHKCOKFL_03031	CDS	879	btuD_7	7.6.2.8		Vitamin B12 import ATP-binding protein BtuD
FHKCOKFL_00384	CDS	1905	cadA	3.6.3.3		Cadmium-transporting ATPase
FHKCOKFL_03024	CDS	636	cah	4.2.1.1	COG3338	Carbonic anhydrase
FHKCOKFL_00534	CDS	1083	carA_1	6.3.5.5		Carbamoyl-phosphate synthase small chain
FHKCOKFL_01885	CDS	1095	carA_2	6.3.5.5		Carbamoyl-phosphate synthase small chain
FHKCOKFL_02833	CDS	1068	carA_3	6.3.5.5	COG0505	Carbamoyl-phosphate synthase arginine-specific small chain
FHKCOKFL_00533	CDS	2562	carB_1			Carbamoyl-phosphate synthase large chain
FHKCOKFL_01884	CDS	3177	carB_2	6.3.5.5	COG0458	Carbamoyl-phosphate synthase large chain
FHKCOKFL_02832	CDS	3063	carB_3	6.3.5.5	COG0458	Carbamoyl-phosphate synthase arginine-specific large chain
FHKCOKFL_00313	CDS	975	cbh	3.5.1.24		Choloylglycine hydrolase
FHKCOKFL_02540	CDS	1224	cca	2.7.7.72		CCA-adding enzyme
FHKCOKFL_00039	CDS	963	ccpA_1		COG1609	Catabolite control protein A
FHKCOKFL_00241	CDS	1008	ccpA_2		COG1609	Catabolite control protein A
FHKCOKFL_00317	CDS	978	ccpA_3		COG1609	Catabolite control protein A
FHKCOKFL_02797	CDS	1011	ccpA_4		COG1609	Catabolite control protein A
FHKCOKFL_01813	CDS	939	ccpB			Catabolite control protein B
FHKCOKFL_01521	CDS	978	cdaR		COG4856	CdaA regulatory protein CdaR
FHKCOKFL_02582	CDS	1692	cdr	1.8.1.14		Coenzyme A disulfide reductase
FHKCOKFL_01644	CDS	1362	celB		COG1455	PTS system cellobiose-specific EIIC component
FHKCOKFL_00606	CDS	1173	cfa_1	2.1.1.79	COG2230	Cyclopropane-fatty-acyl-phospholipid synthase
FHKCOKFL_00904	CDS	1194	cfa_2	2.1.1.79	COG2230	Cyclopropane-fatty-acyl-phospholipid synthase
FHKCOKFL_01493	CDS	1032	cggR		COG2390	Central glycolytic genes regulator
FHKCOKFL_00864	CDS	339	chbA		COG1447	PTS system N,N'-diacetylchitobiose-specific EIIA component
FHKCOKFL_01347	CDS	1308	chbC_1		COG1455	PTS system N,N'-diacetylchitobiose-specific EIIC component
FHKCOKFL_01641	CDS	1359	chbC_2		COG1455	PTS system N,N'-diacetylchitobiose-specific EIIC component
FHKCOKFL_02410	CDS	549	chrR	1.6.5.2	COG0431	Quinone reductase
FHKCOKFL_02233	CDS	1263	cinA		COG1058	Putative competence-damage inducible protein
FHKCOKFL_01298	CDS	1056	citC	6.2.1.22		[Citrate [pro-3S]-lyase] ligase
FHKCOKFL_01299	CDS	291	citD		COG3052	Citrate lyase acyl carrier protein
FHKCOKFL_01300	CDS	915	citE	4.1.3.6	COG2301	Citrate lyase subunit beta
FHKCOKFL_01301	CDS	1539	citF	4.1.3.6	COG3051	Citrate lyase alpha chain
FHKCOKFL_01289	CDS	843	citG	2.4.2.52	COG1767	2-(5''-triphosphoribosyl)-3'-dephosphocoenzyme-A synthase
FHKCOKFL_01305	CDS	546	citX	2.7.7.61	COG3697	Apo-citrate lyase phosphoribosyl-dephospho-CoA transferase
FHKCOKFL_01499	CDS	1554	clcA_1		COG0038	H(+)/Cl(-) exchange transporter ClcA
FHKCOKFL_02990	CDS	1569	clcA_2		COG0038	H(+)/Cl(-) exchange transporter ClcA
FHKCOKFL_02563	CDS	2604	clpB		COG0542	Chaperone protein ClpB
FHKCOKFL_00278	CDS	2115	clpC_1			putative ATP-dependent Clp protease ATP-binding subunit
FHKCOKFL_01229	CDS	2505	clpC_2			ATP-dependent Clp protease ATP-binding subunit ClpC
FHKCOKFL_01428	CDS	2067	clpE		COG0542	ATP-dependent Clp protease ATP-binding subunit ClpE
FHKCOKFL_01490	CDS	591	clpP_1	3.4.21.92	COG0740	ATP-dependent Clp protease proteolytic subunit
FHKCOKFL_02895	CDS	762	clpP_2	3.4.21.92		ATP-dependent Clp protease proteolytic subunit
FHKCOKFL_01966	CDS	1266	clpX		COG1219	ATP-dependent Clp protease ATP-binding subunit ClpX
FHKCOKFL_00484	CDS	1419	clpY		COG1220	ATP-dependent protease ATPase subunit ClpY
FHKCOKFL_02359	CDS	1449	clsA	2.7.8.-	COG1502	Major cardiolipin synthase ClsA
FHKCOKFL_02547	CDS	687	cmk	2.7.4.25		Cytidylate kinase
FHKCOKFL_01777	CDS	783	cmpD	3.6.3.-	COG1116	Bicarbonate transport ATP-binding protein CmpD
FHKCOKFL_00877	CDS	897	cmpR			HTH-type transcriptional activator CmpR
FHKCOKFL_02528	CDS	918	coaA	2.7.1.33		Pantothenate kinase
FHKCOKFL_00676	CDS	1227	coaBC		COG0452	Coenzyme A biosynthesis bifunctional protein CoaBC
FHKCOKFL_01952	CDS	492	coaD	2.7.7.3	COG0669	Phosphopantetheine adenylyltransferase
FHKCOKFL_00767	CDS	594	coaE	2.7.1.24		Dephospho-CoA kinase
FHKCOKFL_01631	CDS	705	cobB	2.3.1.286	COG0846	NAD-dependent protein deacetylase
FHKCOKFL_02474	CDS	669	cobC	3.1.3.73	COG0406	Adenosylcobalamin/alpha-ribazole phosphatase
FHKCOKFL_01233	CDS	681	comC			Type 4 prepilin-like proteins leader peptide-processing enzyme
FHKCOKFL_01954	CDS	726	comEA		COG1555	ComE operon protein 1
FHKCOKFL_01956	CDS	2157	comEC		COG0658	ComE operon protein 3
FHKCOKFL_01442	CDS	1353	comFA	3.6.4.12	COG4098	ComF operon protein 1
FHKCOKFL_02802	CDS	975	comGA		COG2804	ComG operon protein 1
FHKCOKFL_01008	CDS	1926	copA	7.2.2.8	COG2217	Copper-exporting P-type ATPase
FHKCOKFL_00431	CDS	2040	copB	7.2.2.8		Copper-exporting P-type ATPase B
FHKCOKFL_00430	CDS	429	copY			Transcriptional repressor CopY
FHKCOKFL_00909	CDS	738	COQ5	2.1.1.163		2-methoxy-6-polyprenyl-1,4-benzoquinol methylase, mitochondrial
FHKCOKFL_01984	CDS	1323	cpdA_1	3.1.4.53		3',5'-cyclic adenosine monophosphate phosphodiesterase CpdA
FHKCOKFL_02337	CDS	855	cpdA_2	3.1.4.53		3',5'-cyclic adenosine monophosphate phosphodiesterase CpdA
FHKCOKFL_01433	CDS	1023	cpoA	2.4.1.-	COG0438	Alpha-galactosylglucosyldiacylglycerol synthase
FHKCOKFL_00003	CDS	384	crcB_1			Putative fluoride ion transporter CrcB
FHKCOKFL_00004	CDS	351	crcB_2			Putative fluoride ion transporter CrcB
FHKCOKFL_02345	CDS	882	crtM	2.5.1.96		4,4'-diapophytoene synthase
FHKCOKFL_02344	CDS	1497	crtN	1.3.8.-		4,4'-diapophytoene desaturase (4,4'-diaponeurosporene-forming)
FHKCOKFL_00266	CDS	1329	csbC_1			putative metabolite transport protein CsbC
FHKCOKFL_00355	CDS	1278	csbC_2			putative metabolite transport protein CsbC
FHKCOKFL_02827	CDS	1587	cshA	3.6.4.13	COG0513	ATP-dependent RNA helicase CshA
FHKCOKFL_02777	CDS	1344	cshB	3.6.4.13	COG0513	DEAD-box ATP-dependent RNA helicase CshB
FHKCOKFL_01342	CDS	201	csp		COG1278	Cold shock protein 1
FHKCOKFL_00155	CDS	201	cspL		COG1278	Cold shock protein 2
FHKCOKFL_01208	CDS	201	cspLA		COG1278	Cold shock-like protein CspLA
FHKCOKFL_02531	CDS	1479	ctpA	3.4.21.102	COG0793	Carboxy-terminal processing protease CtpA
FHKCOKFL_01336	CDS	2340	ctpE	7.2.2.10	COG0474	Calcium-transporting ATPase CtpE
FHKCOKFL_00079	CDS	2739	ctpF	3.6.3.-	COG0474	putative cation-transporting ATPase F
FHKCOKFL_01228	CDS	468	ctsR		COG4463	Transcriptional regulator CtsR
FHKCOKFL_01866	CDS	378	cueR		COG0789	HTH-type transcriptional regulator CueR
FHKCOKFL_03066	CDS	639	cutC		COG3142	Copper homeostasis protein CutC
FHKCOKFL_02557	CDS	888	cvfB			Conserved virulence factor B
FHKCOKFL_00509	CDS	1341	cycA_1		COG1113	D-serine/D-alanine/glycine transporter
FHKCOKFL_02811	CDS	1386	cycA_2		COG1113	D-serine/D-alanine/glycine transporter
FHKCOKFL_01315	CDS	1440	cydA	1.10.3.-	COG1271	Cytochrome bd ubiquinol oxidase subunit 1
FHKCOKFL_01316	CDS	996	cydB	7.1.1.7	COG1294	Cytochrome bd-I ubiquinol oxidase subunit 2
FHKCOKFL_01317	CDS	1734	cydD		COG4988	ATP-binding/permease protein CydD
FHKCOKFL_02493	CDS	927	cynR			HTH-type transcriptional regulator CynR
FHKCOKFL_00020	CDS	915	cysB			HTH-type transcriptional regulator CysB
FHKCOKFL_03047	CDS	624	cysC	2.7.1.25	COG0529	putative adenylyl-sulfate kinase
FHKCOKFL_02419	CDS	543	cysE	2.3.1.30	COG1045	Serine acetyltransferase
FHKCOKFL_00133	CDS	888	cysL_1		COG0583	HTH-type transcriptional regulator CysL
FHKCOKFL_01176	CDS	828	cysL_2		COG0583	HTH-type transcriptional regulator CysL
FHKCOKFL_02421	CDS	867	cysM	2.5.1.47	COG0031	Cysteine synthase
FHKCOKFL_02158	CDS	1413	cysS	6.1.1.16		Cysteine--tRNA ligase
FHKCOKFL_02372	CDS	888	czcD		COG1230	Cadmium, cobalt and zinc/H(+)-K(+) antiporter
FHKCOKFL_01055	CDS	315	czrA		COG0640	HTH-type transcriptional repressor CzrA
FHKCOKFL_00892	CDS	1335	dacA_1	3.4.16.4		D-alanyl-D-alanine carboxypeptidase DacA
FHKCOKFL_01520	CDS	843	dacA_2	2.7.7.85	COG1624	Diadenylate cyclase
FHKCOKFL_01333	CDS	1023	dagK	2.7.1.107	COG1597	Diacylglycerol kinase
FHKCOKFL_01355	CDS	1176	dap	3.4.11.19		D-aminopeptidase
FHKCOKFL_01872	CDS	870	dapA_1	4.3.3.7	COG0329	4-hydroxy-tetrahydrodipicolinate synthase
FHKCOKFL_01961	CDS	873	dapA_2	4.3.3.7	COG0329	4-hydroxy-tetrahydrodipicolinate synthase
FHKCOKFL_02541	CDS	786	dapB	1.17.1.8	COG0289	4-hydroxy-tetrahydrodipicolinate reductase
FHKCOKFL_01164	CDS	1263	dapE_1	3.5.1.18		putative succinyl-diaminopimelate desuccinylase
FHKCOKFL_02581	CDS	1146	dapE_2	3.5.1.18		putative succinyl-diaminopimelate desuccinylase
FHKCOKFL_01912	CDS	999	dapF	5.1.1.7		Diaminopimelate epimerase
FHKCOKFL_02790	CDS	711	dapH	2.3.1.89	COG2171	2,3,4,5-tetrahydropyridine-2,6-dicarboxylate N-acetyltransferase
FHKCOKFL_01436	CDS	1188	dapX_1	2.6.1.-	COG0436	putative N-acetyl-LL-diaminopimelate aminotransferase
FHKCOKFL_01566	CDS	1191	dapX_2	2.6.1.-	COG0436	putative N-acetyl-LL-diaminopimelate aminotransferase
FHKCOKFL_01871	CDS	1173	dapX_3	2.6.1.-	COG0436	putative N-acetyl-LL-diaminopimelate aminotransferase
FHKCOKFL_02131	CDS	330	darA		COG3870	Cyclic di-AMP receptor A
FHKCOKFL_02268	CDS	1113	ddl	6.3.2.4	COG1181	D-alanine--D-alanine ligase
FHKCOKFL_01476	CDS	558	ddpX	3.4.13.22	COG2173	D-alanyl-D-alanine dipeptidase
FHKCOKFL_01344	CDS	1335	deaD	3.6.4.13		ATP-dependent RNA helicase DeaD
FHKCOKFL_01596	CDS	645	dedA_1		COG0586	Protein DedA
FHKCOKFL_02817	CDS	657	dedA_2		COG0586	Protein DedA
FHKCOKFL_01934	CDS	561	def	3.5.1.88	COG0242	Peptide deformylase
FHKCOKFL_01103	CDS	411	def1	3.5.1.88	COG0242	Peptide deformylase 1
FHKCOKFL_00025	CDS	981	degA		COG1609	HTH-type transcriptional regulator DegA
FHKCOKFL_00200	CDS	867	degV_1		COG1307	Protein DegV
FHKCOKFL_00520	CDS	870	degV_2		COG1307	Protein DegV
FHKCOKFL_01771	CDS	897	degV_3		COG1307	Protein DegV
FHKCOKFL_02545	CDS	1311	der		COG1160	GTPase Der
FHKCOKFL_02097	CDS	606	desR		COG2197	Transcriptional regulatory protein DesR
FHKCOKFL_00226	CDS	1626	dexB	3.2.1.70	COG0366	Glucan 1,6-alpha-glucosidase
FHKCOKFL_02536	CDS	492	dfrA	1.5.1.3	COG0262	Dihydrofolate reductase
FHKCOKFL_02416	CDS	1101	dgaE	4.3.1.29		D-glucosaminate-6-phosphate ammonia lyase
FHKCOKFL_02417	CDS	735	dgaF	4.1.2.14		2-dehydro-3-deoxy-phosphogluconate aldolase
FHKCOKFL_00866	CDS	2556	dgaR			Transcriptional regulatory protein DagR
FHKCOKFL_02077	CDS	417	dgkA	2.7.1.66	COG0818	Undecaprenol kinase
FHKCOKFL_00044	CDS	999	dhaK	2.7.1.121	COG2376	PTS-dependent dihydroxyacetone kinase, dihydroxyacetone-binding subunit DhaK
FHKCOKFL_00043	CDS	582	dhaL	2.7.1.121	COG2376	PTS-dependent dihydroxyacetone kinase, ADP-binding subunit DhaL
FHKCOKFL_00042	CDS	369	dhaM	2.7.1.121	COG3412	PTS-dependent dihydroxyacetone kinase, phosphotransferase subunit DhaM
FHKCOKFL_00045	CDS	990	dhaQ		COG2376	DhaKLM operon coactivator DhaQ
FHKCOKFL_01010	CDS	1173	dhaT	1.1.1.202	COG1454	1,3-propanediol dehydrogenase
FHKCOKFL_01032	CDS	1521	dinB_1	2.7.7.7		DNA polymerase IV
FHKCOKFL_02775	CDS	1134	dinB_2	2.7.7.7	COG0389	DNA polymerase IV
FHKCOKFL_00573	CDS	2805	dinG_1	3.1.-.-		3'-5' exonuclease DinG
FHKCOKFL_01765	CDS	2370	dinG_2	3.1.-.-		3'-5' exonuclease DinG
FHKCOKFL_02866	CDS	1242	dinG_3	3.1.-.-		3'-5' exonuclease DinG
FHKCOKFL_01904	CDS	876	divIB		COG1589	Cell division protein DivIB
FHKCOKFL_02393	CDS	831	dkgB	1.1.1.274		2,5-diketo-D-gluconic acid reductase B
FHKCOKFL_02049	CDS	1527	dltA	6.2.1.54	COG1020	D-alanine--D-alanyl carrier protein ligase
FHKCOKFL_00858	CDS	237	dltC_1			D-alanyl carrier protein
FHKCOKFL_02051	CDS	237	dltC_2			D-alanyl carrier protein
FHKCOKFL_02052	CDS	1278	dltD		COG3966	Protein DltD
FHKCOKFL_00184	CDS	1368	dnaA		COG0593	Chromosomal replication initiator protein DnaA
FHKCOKFL_00765	CDS	1404	dnaB		COG3611	Replication initiation and membrane attachment protein
FHKCOKFL_00173	CDS	1428	dnaC	3.6.4.12	COG0305	Replicative DNA helicase
FHKCOKFL_00569	CDS	726	dnaD		COG3935	DNA replication protein DnaD
FHKCOKFL_02561	CDS	3351	dnaE	2.7.7.7	COG0587	DNA polymerase III subunit alpha
FHKCOKFL_02082	CDS	1881	dnaG	2.7.7.-	COG0358	DNA primase
FHKCOKFL_00764	CDS	936	dnaI		COG1484	Primosomal protein DnaI
FHKCOKFL_02046	CDS	1143	dnaJ		COG0484	Chaperone protein DnaJ
FHKCOKFL_02045	CDS	1869	dnaK		COG0443	Chaperone protein DnaK
FHKCOKFL_00183	CDS	1140	dnaN		COG0592	Beta sliding clamp
FHKCOKFL_02136	CDS	1698	dnaX	2.7.7.7	COG2812	DNA polymerase III subunit gamma/tau
FHKCOKFL_01423	CDS	1035	dppC		COG1173	Dipeptide transport system permease protein DppC
FHKCOKFL_00015	CDS	1662	dppE_1		COG4166	Dipeptide-binding protein DppE
FHKCOKFL_00016	CDS	1662	dppE_2		COG4166	Dipeptide-binding protein DppE
FHKCOKFL_00105	CDS	1644	dppE_3		COG4166	Dipeptide-binding protein DppE
FHKCOKFL_01421	CDS	1644	dppE_4		COG4166	Dipeptide-binding protein DppE
FHKCOKFL_02840	CDS	1626	dppE_5		COG4166	Dipeptide-binding protein DppE
FHKCOKFL_00946	CDS	468	dps	1.16.-.-	COG0783	DNA protection during starvation protein
FHKCOKFL_02569	CDS	942	drrA	3.6.3.-		Daunorubicin/doxorubicin resistance ATP-binding protein DrrA
FHKCOKFL_02568	CDS	771	drrB			Daunorubicin/doxorubicin resistance ABC transporter permease protein DrrB
FHKCOKFL_02676	CDS	1311	dsdA	4.3.1.18	COG3048	D-serine dehydratase
FHKCOKFL_02061	CDS	447	dtd	3.1.1.96		D-aminoacyl-tRNA deacylase
FHKCOKFL_01626	CDS	777	dtd3	3.1.1.96		D-aminoacyl-tRNA deacylase
FHKCOKFL_02225	CDS	1473	dtpT		COG3104	Di-/tripeptide transporter
FHKCOKFL_01101	CDS	1005	dus_1	1.3.1.-		putative tRNA-dihydrouridine synthase
FHKCOKFL_01637	CDS	1074	dus_2	1.3.1.-		putative tRNA-dihydrouridine synthase
FHKCOKFL_02856	CDS	1008	dusB	1.3.1.-	COG0042	tRNA-dihydrouridine synthase B
FHKCOKFL_02162	CDS	537	dut	3.6.1.23		Deoxyuridine 5'-triphosphate nucleotidohydrolase
FHKCOKFL_01818	CDS	1752	dxs	2.2.1.7	COG1154	1-deoxy-D-xylulose-5-phosphate synthase
FHKCOKFL_00544	CDS	678	ecfA1_1	7.-.-.-	COG1122	Energy-coupling factor transporter ATP-binding protein EcfA1
FHKCOKFL_01270	CDS	843	ecfA1_2	7.-.-.-		Energy-coupling factor transporter ATP-binding protein EcfA1
FHKCOKFL_01271	CDS	888	ecfA2	3.6.3.-		Energy-coupling factor transporter ATP-binding protein EcfA2
FHKCOKFL_00062	CDS	840	ecfT_1			Energy-coupling factor transporter transmembrane protein EcfT
FHKCOKFL_01272	CDS	801	ecfT_2			Energy-coupling factor transporter transmembrane protein EcfT
FHKCOKFL_00647	CDS	765	ecsA_1		COG1131	ABC-type transporter ATP-binding protein EcsA
FHKCOKFL_00819	CDS	738	ecsA_2		COG1131	ABC-type transporter ATP-binding protein EcsA
FHKCOKFL_00693	CDS	558	efp			Elongation factor P
FHKCOKFL_02669	CDS	1182	eis	2.3.1.-		N-acetyltransferase Eis
FHKCOKFL_00436	CDS	459	elaA_1		COG2153	Protein ElaA
FHKCOKFL_01762	CDS	444	elaA_2		COG2153	Protein ElaA
FHKCOKFL_03055	CDS	447	elaA_3		COG2153	Protein ElaA
FHKCOKFL_01180	CDS	1485	emrB_1			Multidrug export protein EmrB
FHKCOKFL_01204	CDS	1479	emrB_2			Multidrug export protein EmrB
FHKCOKFL_01967	CDS	594	engB		COG0218	putative GTP-binding protein EngB
FHKCOKFL_02578	CDS	1290	eno	4.2.1.11	COG0148	Enolase
FHKCOKFL_01497	CDS	1329	eno2	4.2.1.11	COG0148	Enolase 2
FHKCOKFL_02670	CDS	1305	entS			Enterobactin exporter EntS
FHKCOKFL_01363	CDS	1131	epsF	2.4.-.-	COG0438	Putative glycosyltransferase EpsF
FHKCOKFL_02682	CDS	735	epsH	2.4.-.-	COG0463	Putative glycosyltransferase EpsH
FHKCOKFL_02078	CDS	909	era		COG1159	GTPase Era
FHKCOKFL_01501	CDS	747	est	3.1.1.1		Carboxylesterase
FHKCOKFL_02538	CDS	1911	ettA		COG0488	Energy-dependent translational throttle protein EttA
FHKCOKFL_01514	CDS	765	exoA	3.1.11.2	COG0708	Exodeoxyribonuclease
FHKCOKFL_00002	CDS	1521	expZ		COG0488	Nucleotide-binding protein ExpZ
FHKCOKFL_02254	CDS	1722	ezrA		COG4477	Septation ring formation regulator EzrA
FHKCOKFL_00629	CDS	933	fabD	2.3.1.39	COG0331	Malonyl CoA-acyl carrier protein transacylase
FHKCOKFL_00627	CDS	1233	fabF	2.3.1.179	COG0304	3-oxoacyl-[acyl-carrier-protein] synthase 2
FHKCOKFL_00053	CDS	795	fabG_1	1.1.1.100		3-oxoacyl-[acyl-carrier-protein] reductase FabG
FHKCOKFL_00628	CDS	723	fabG_2	1.1.1.100		3-oxoacyl-[acyl-carrier-protein] reductase
FHKCOKFL_00631	CDS	987	fabH_1	2.3.1.180		3-oxoacyl-[acyl-carrier-protein] synthase 3
FHKCOKFL_02175	CDS	972	fabH_2	2.3.1.180		3-oxoacyl-[acyl-carrier-protein] synthase 3
FHKCOKFL_00621	CDS	759	fabI	1.3.1.9	COG0623	Enoyl-[acyl-carrier-protein] reductase [NADH] FabI
FHKCOKFL_00625	CDS	414	fabZ_1	4.2.1.59	COG0764	3-hydroxyacyl-[acyl-carrier-protein] dehydratase FabZ
FHKCOKFL_00632	CDS	444	fabZ_2	4.2.1.59	COG0764	3-hydroxyacyl-[acyl-carrier-protein] dehydratase FabZ
FHKCOKFL_00427	CDS	1446	farB_1			Fatty acid resistance protein FarB
FHKCOKFL_00971	CDS	1479	farB_2			Fatty acid resistance protein FarB
FHKCOKFL_01742	CDS	864	fba	4.1.2.13		Fructose-bisphosphate aldolase
FHKCOKFL_00810	CDS	1989	feoB		COG0370	Fe(2+) transporter FeoB
FHKCOKFL_02315	CDS	651	fetA	3.6.3.-	COG4619	putative iron export ATP-binding protein FetA
FHKCOKFL_02314	CDS	756	fetB		COG0390	putative iron export permease protein FetB
FHKCOKFL_00967	CDS	999	feuB		COG0609	Iron-uptake system permease protein FeuB
FHKCOKFL_00966	CDS	996	feuC		COG0609	Iron-uptake system permease protein FeuC
FHKCOKFL_00657	CDS	1455	ffh		COG0541	Signal recognition particle protein
FHKCOKFL_00538	CDS	1656	fhs1	6.3.4.3		Formate--tetrahydrofolate ligase 1
FHKCOKFL_00049	CDS	1542	fixB			Protein FixB
FHKCOKFL_00674	CDS	954	fmt	2.1.2.9		Methionyl-tRNA formyltransferase
FHKCOKFL_00577	CDS	1047	fni	5.3.3.2		Isopentenyl-diphosphate delta-isomerase
FHKCOKFL_00377	CDS	666	fnr_1		COG0664	Anaerobic regulatory protein
FHKCOKFL_00830	CDS	642	fnr_2		COG0664	Fumarate and nitrate reduction regulatory protein
FHKCOKFL_02383	CDS	369	folB	4.1.2.25	COG1539	Dihydroneopterin aldolase
FHKCOKFL_02380	CDS	1365	folC	6.3.2.12	COG0285	Dihydrofolate synthase/folylpolyglutamate synthase
FHKCOKFL_00690	CDS	861	folD		COG0190	Bifunctional protein FolD protein
FHKCOKFL_02381	CDS	570	folE	3.5.4.16	COG0302	GTP cyclohydrolase 1
FHKCOKFL_02382	CDS	513	folK	2.7.6.3	COG0801	2-amino-4-hydroxy-6-hydroxymethyldihydropteridine pyrophosphokinase
FHKCOKFL_00048	CDS	513	folT_1			Folate transporter FolT
FHKCOKFL_00287	CDS	549	folT_2			Folate transporter FolT
FHKCOKFL_01117	CDS	897	fpaP_1	3.4.11.5		Proline iminopeptidase
FHKCOKFL_01550	CDS	909	fpaP_2	3.4.11.5		Proline iminopeptidase
FHKCOKFL_02841	CDS	906	fpaP_3	3.4.11.5		Proline iminopeptidase
FHKCOKFL_02248	CDS	1335	fpgS	6.3.2.17		Folylpolyglutamate synthase
FHKCOKFL_00531	CDS	396	fra		COG5646	Intracellular iron chaperone frataxin
FHKCOKFL_02022	CDS	564	frr			Ribosome-recycling factor
FHKCOKFL_00308	CDS	1107	fruA_1		COG1299	PTS system fructose-specific EIIB'BC component
FHKCOKFL_01985	CDS	1968	fruA_2		COG1299	PTS system fructose-specific EIIABC component
FHKCOKFL_02322	CDS	1101	fruA_3		COG1299	PTS system fructose-specific EIIB'BC component
FHKCOKFL_02324	CDS	462	fruA_4		COG1299	PTS system fructose-specific EIIABC component
FHKCOKFL_00307	CDS	318	frwD	2.7.1.202	COG1445	PTS system fructose-like EIIB component 3
FHKCOKFL_00248	CDS	690	fsaA	4.1.2.-	COG0176	Fructose-6-phosphate aldolase 1
FHKCOKFL_01905	CDS	1347	ftsA		COG0849	Cell division protein FtsA
FHKCOKFL_02854	CDS	2238	ftsH	3.4.24.-	COG0465	ATP-dependent zinc metalloprotease FtsH
FHKCOKFL_01899	CDS	387	ftsL_1			Cell division protein FtsL
FHKCOKFL_02850	CDS	399	ftsL_2			Cell division protein FtsL
FHKCOKFL_01948	CDS	1167	ftsW	2.4.1.129	COG0772	putative peptidoglycan glycosyltransferase FtsW
FHKCOKFL_00659	CDS	1539	ftsY			Signal recognition particle receptor FtsY
FHKCOKFL_01906	CDS	1284	ftsZ			Cell division protein FtsZ
FHKCOKFL_01303	CDS	1383	fumC	4.2.1.2		Fumarate hydratase class II
FHKCOKFL_01236	CDS	2097	fus			Elongation factor G
FHKCOKFL_00980	CDS	1413	gabD1	1.2.1.79	COG1012	Succinate-semialdehyde dehydrogenase [NADP(+)] 1
FHKCOKFL_01870	CDS	1365	gabR		COG1167	HTH-type transcriptional regulatory protein GabR
FHKCOKFL_00397	CDS	1410	gadB	4.1.1.15	COG0076	Glutamate decarboxylase
FHKCOKFL_00349	CDS	1005	galE_1	5.1.3.2	COG1087	UDP-glucose 4-epimerase
FHKCOKFL_02126	CDS	996	galE_2	5.1.3.2	COG1087	UDP-glucose 4-epimerase
FHKCOKFL_00348	CDS	1164	galK_1	2.7.1.6	COG0153	Galactokinase
FHKCOKFL_00574	CDS	939	galK_2	2.7.1.6		Galactokinase
FHKCOKFL_00350	CDS	1464	galT	2.7.7.12		Galactose-1-phosphate uridylyltransferase
FHKCOKFL_00360	CDS	2052	ganA	3.2.1.23	COG1874	Beta-galactosidase GanA
FHKCOKFL_01494	CDS	1023	gap	1.2.1.12		Glyceraldehyde-3-phosphate dehydrogenase
FHKCOKFL_00498	CDS	1350	garB_1	1.8.1.16		Glutathione amide reductase
FHKCOKFL_01414	CDS	1323	garB_2	1.8.1.16		Glutathione amide reductase
FHKCOKFL_01703	CDS	1332	garB_3	1.8.1.16		Glutathione amide reductase
FHKCOKFL_02347	CDS	1113	garK	2.7.1.165	COG1929	Glycerate 2-kinase
FHKCOKFL_01331	CDS	1464	gatA	6.3.5.7	COG0154	Glutamyl-tRNA(Gln) amidotransferase subunit A
FHKCOKFL_00301	CDS	297	gatB_1	2.7.1.200	COG3414	PTS system galactitol-specific EIIB component
FHKCOKFL_01332	CDS	1425	gatB_2	6.3.5.-	COG0064	Aspartyl/glutamyl-tRNA(Asn/Gln) amidotransferase subunit B
FHKCOKFL_00302	CDS	1272	gatC_1		COG3775	PTS system galactitol-specific EIIC component
FHKCOKFL_01330	CDS	321	gatC_2	6.3.5.-		Glutamyl-tRNA(Gln) amidotransferase subunit C
FHKCOKFL_02298	CDS	723	gatD	6.3.5.13	COG3442	Lipid II isoglutaminyl synthase (glutamine-hydrolyzing) subunit GatD
FHKCOKFL_02994	CDS	1194	gbuA	7.6.2.9		Glycine betaine/carnitine transport ATP-binding protein GbuA
FHKCOKFL_02995	CDS	840	gbuB			Glycine betaine/carnitine transport permease protein GbuB
FHKCOKFL_02996	CDS	909	gbuC			Glycine betaine/carnitine transport binding protein GbuC
FHKCOKFL_01768	CDS	375	gcvH_1			Glycine cleavage system H protein
FHKCOKFL_02275	CDS	297	gcvH_2		COG0509	Glycine cleavage system H protein
FHKCOKFL_01354	CDS	1347	gdh	1.4.1.4	COG0334	NADP-specific glutamate dehydrogenase
FHKCOKFL_00175	CDS	2013	gdpP	3.1.4.59	COG3887	Cyclic-di-AMP phosphodiesterase GdpP
FHKCOKFL_01587	CDS	315	gdx		COG2076	Guanidinium exporter
FHKCOKFL_00383	CDS	753	gla		COG0580	Glycerol facilitator-aquaporin gla
FHKCOKFL_01078	CDS	1983	glcB			PTS system glucoside-specific EIICBA component
FHKCOKFL_00714	CDS	963	glcK	2.7.1.2	COG1940	Glucokinase
FHKCOKFL_01987	CDS	756	glcR_1		COG1349	HTH-type transcriptional repressor GlcR
FHKCOKFL_02583	CDS	753	glcR_2		COG1349	HTH-type transcriptional repressor GlcR
FHKCOKFL_00210	CDS	885	glcU_1		COG4975	Glucose uptake protein GlcU
FHKCOKFL_02725	CDS	858	glcU_2		COG4975	putative glucose uptake protein GlcU
FHKCOKFL_01382	CDS	1134	glf	5.4.99.9	COG0562	UDP-galactopyranose mutase
FHKCOKFL_00163	CDS	1440	glgA	2.4.1.21	COG0297	Glycogen synthase
FHKCOKFL_00166	CDS	1905	glgB	2.4.1.18		1,4-alpha-glucan branching enzyme GlgB
FHKCOKFL_00165	CDS	1140	glgC	2.7.7.27	COG0448	Glucose-1-phosphate adenylyltransferase
FHKCOKFL_00164	CDS	1173	glgD		COG0448	Glycogen biosynthesis protein GlgD
FHKCOKFL_00033	CDS	1323	glgE	2.4.99.16		Alpha-1,4-glucan:maltose-1-phosphate maltosyltransferase
FHKCOKFL_00162	CDS	2424	glgP	2.4.1.1	COG0058	Glycogen phosphorylase
FHKCOKFL_01522	CDS	1356	glmM	5.4.2.10	COG1109	Phosphoglucosamine mutase
FHKCOKFL_01523	CDS	1818	glmS	2.6.1.16	COG0449	Glutamine--fructose-6-phosphate aminotransferase [isomerizing]
FHKCOKFL_01617	CDS	1383	glmU			Bifunctional protein GlmU
FHKCOKFL_00707	CDS	1347	glnA	6.3.1.2		Glutamine synthetase
FHKCOKFL_01571	CDS	837	glnH_1		COG0834	ABC transporter glutamine-binding protein GlnH
FHKCOKFL_02239	CDS	840	glnH_2		COG0834	Glutamine-binding periplasmic protein
FHKCOKFL_01572	CDS	642	glnM		COG0765	putative glutamine ABC transporter permease protein GlnM
FHKCOKFL_01573	CDS	654	glnP		COG0765	putative glutamine ABC transporter permease protein GlnP
FHKCOKFL_01570	CDS	741	glnQ_1			Glutamine transport ATP-binding protein GlnQ
FHKCOKFL_02240	CDS	642	glnQ_2		COG1126	Glutamine transport ATP-binding protein GlnQ
FHKCOKFL_00708	CDS	381	glnR		COG0789	HTH-type transcriptional regulator GlnR
FHKCOKFL_00041	CDS	708	glpF_1		COG0580	Glycerol uptake facilitator protein
FHKCOKFL_01700	CDS	723	glpF_2		COG0580	Glycerol uptake facilitator protein
FHKCOKFL_01533	CDS	1527	glpK_1	2.7.1.30	COG0554	Glycerol kinase
FHKCOKFL_01702	CDS	1518	glpK_2	2.7.1.30	COG0554	Glycerol kinase
FHKCOKFL_01701	CDS	1830	glpO	1.1.3.21	COG0578	Alpha-glycerophosphate oxidase
FHKCOKFL_00710	CDS	735	glpQ	3.1.4.46	COG0584	Glycerophosphodiester phosphodiesterase
FHKCOKFL_00299	CDS	768	glpR		COG1349	Glycerol-3-phosphate regulon repressor
FHKCOKFL_00334	CDS	879	gltC_1			HTH-type transcriptional regulator GltC
FHKCOKFL_00618	CDS	888	gltC_2			HTH-type transcriptional regulator GltC
FHKCOKFL_01193	CDS	1299	gltT			Proton/sodium-glutamate symport protein
FHKCOKFL_02159	CDS	1491	gltX	6.1.1.17		Glutamate--tRNA ligase
FHKCOKFL_00716	CDS	684	gluP	3.4.21.105	COG0705	Rhomboid protease GluP
FHKCOKFL_02105	CDS	714	glvR		COG1737	HTH-type transcriptional regulator GlvR
FHKCOKFL_01779	CDS	861	glxR	1.1.1.60	COG2084	2-hydroxy-3-oxopropionate reductase
FHKCOKFL_02292	CDS	1239	glyA	2.1.2.1		Serine hydroxymethyltransferase
FHKCOKFL_02080	CDS	900	glyQ	6.1.1.14	COG0752	Glycine--tRNA ligase alpha subunit
FHKCOKFL_02081	CDS	2085	glyS	6.1.1.14	COG0751	Glycine--tRNA ligase beta subunit
FHKCOKFL_00678	CDS	621	gmk_1	2.7.4.8	COG0194	Guanylate kinase
FHKCOKFL_01561	CDS	582	gmk_2	2.7.4.8	COG0194	Guanylate kinase
FHKCOKFL_00862	CDS	1356	gmuC		COG1455	PTS system oligo-beta-mannoside-specific EIIC component
FHKCOKFL_00237	CDS	1386	gmuD	3.2.1.86	COG2723	6-phospho-beta-glucosidase GmuD
FHKCOKFL_00028	CDS	867	gmuE_1	2.7.1.4	COG1940	Putative fructokinase
FHKCOKFL_00230	CDS	864	gmuE_2	2.7.1.4	COG1940	Putative fructokinase
FHKCOKFL_02320	CDS	864	gmuE_3	2.7.1.4	COG1940	Putative fructokinase
FHKCOKFL_02299	CDS	966	gmuF	5.3.1.8	COG1482	putative mannose-6-phosphate isomerase GmuF
FHKCOKFL_00058	CDS	753	gmuR_1		COG2188	HTH-type transcriptional regulator GmuR
FHKCOKFL_01112	CDS	720	gmuR_2		COG2188	HTH-type transcriptional regulator GmuR
FHKCOKFL_01853	CDS	726	gmuR_3		COG2188	HTH-type transcriptional regulator GmuR
FHKCOKFL_00741	CDS	1437	gnd	1.1.1.44	COG0362	6-phosphogluconate dehydrogenase, decarboxylating
FHKCOKFL_01411	CDS	1356	gntT		COG2610	High-affinity gluconate transporter
FHKCOKFL_00752	CDS	531	gph	3.1.3.18		Phosphoglycolate phosphatase
FHKCOKFL_00908	CDS	693	gpmA_1	5.4.2.11		2,3-bisphosphoglycerate-dependent phosphoglycerate mutase
FHKCOKFL_00925	CDS	234	gpmA_2	5.4.2.11		2,3-bisphosphoglycerate-dependent phosphoglycerate mutase
FHKCOKFL_01152	CDS	639	gpmA_3	5.4.2.11		2,3-bisphosphoglycerate-dependent phosphoglycerate mutase
FHKCOKFL_01589	CDS	678	gpmA_4	5.4.2.11	COG0588	2,3-bisphosphoglycerate-dependent phosphoglycerate mutase
FHKCOKFL_01590	CDS	657	gpmA_5	5.4.2.11	COG0588	2,3-bisphosphoglycerate-dependent phosphoglycerate mutase
FHKCOKFL_02167	CDS	678	gpmA_6	5.4.2.11		2,3-bisphosphoglycerate-dependent phosphoglycerate mutase
FHKCOKFL_00532	CDS	600	gpmB	5.4.2.-		phosphoglycerate mutase GpmB
FHKCOKFL_01542	CDS	1530	gppA_1	3.6.1.40		Guanosine-5'-triphosphate,3'-diphosphate pyrophosphatase
FHKCOKFL_01634	CDS	918	gppA_2	3.6.1.40	COG0248	Guanosine-5'-triphosphate,3'-diphosphate pyrophosphatase
FHKCOKFL_00010	CDS	990	gpr_1	1.1.1.-	COG0667	L-glyceraldehyde 3-phosphate reductase
FHKCOKFL_00341	CDS	1023	gpr_2	1.1.1.-	COG0667	L-glyceraldehyde 3-phosphate reductase
FHKCOKFL_01460	CDS	1017	gpsA	1.1.1.94		Glycerol-3-phosphate dehydrogenase [NAD(P)+]
FHKCOKFL_00557	CDS	342	gpsB_1		COG3599	Cell cycle protein GpsB
FHKCOKFL_01910	CDS	699	gpsB_2			Cell cycle protein GpsB
FHKCOKFL_00724	CDS	483	greA_1		COG0782	Transcription elongation factor GreA
FHKCOKFL_02394	CDS	471	greA_2		COG0782	Transcription elongation factor GreA
FHKCOKFL_02111	CDS	1626	groL		COG0459	60 kDa chaperonin
FHKCOKFL_02112	CDS	285	groS			10 kDa chaperonin
FHKCOKFL_02044	CDS	609	grpE		COG0576	Protein GrpE
FHKCOKFL_02251	CDS	1239	gshAB_1		COG1181	Glutathione biosynthesis bifunctional protein GshAB
FHKCOKFL_02261	CDS	2256	gshAB_2			Glutathione biosynthesis bifunctional protein GshAB
FHKCOKFL_01461	CDS	921	gtaB	2.7.7.9	COG1210	UTP--glucose-1-phosphate uridylyltransferase
FHKCOKFL_01174	CDS	1545	gtfA_1	2.4.1.-	COG0438	UDP-N-acetylglucosamine--peptide N-acetylglucosaminyltransferase GtfA subunit
FHKCOKFL_01175	CDS	1509	gtfA_2	2.4.1.-	COG0438	UDP-N-acetylglucosamine--peptide N-acetylglucosaminyltransferase GtfA subunit
FHKCOKFL_02433	CDS	2820	gtfA_3	2.4.1.-		UDP-N-acetylglucosamine--peptide N-acetylglucosaminyltransferase GtfA subunit
FHKCOKFL_02605	CDS	1500	gtfA_4	2.4.1.-		UDP-N-acetylglucosamine--peptide N-acetylglucosaminyltransferase GtfA subunit
FHKCOKFL_02611	CDS	1509	gtfA_5	2.4.1.-		UDP-N-acetylglucosamine--peptide N-acetylglucosaminyltransferase GtfA subunit
FHKCOKFL_02613	CDS	1230	gtfA_6	2.4.1.-	COG0438	UDP-N-acetylglucosamine--peptide N-acetylglucosaminyltransferase GtfA subunit
FHKCOKFL_02527	CDS	1557	guaA	6.3.5.2		GMP synthase [glutamine-hydrolyzing]
FHKCOKFL_02352	CDS	978	guaC	1.7.1.7		GMP reductase
FHKCOKFL_00179	CDS	2553	gyrA	5.6.2.2	COG0188	DNA gyrase subunit A
FHKCOKFL_00180	CDS	1947	gyrB	5.6.2.2	COG0187	DNA gyrase subunit B
FHKCOKFL_00130	CDS	861	hcaB_1	1.3.1.87		3-phenylpropionate-dihydrodiol/cinnamic acid-dihydrodiol dehydrogenase
FHKCOKFL_01708	CDS	900	hcaB_2	1.3.1.87		3-phenylpropionate-dihydrodiol/cinnamic acid-dihydrodiol dehydrogenase
FHKCOKFL_01308	CDS	903	hcaR_1			Hca operon transcriptional activator HcaR
FHKCOKFL_02101	CDS	891	hcaR_2			Hca operon transcriptional activator HcaR
FHKCOKFL_00112	CDS	675	hchA	3.5.1.124		Protein/nucleic acid deglycase HchA
FHKCOKFL_00474	CDS	930	hdfR_1			HTH-type transcriptional regulator HdfR
FHKCOKFL_00489	CDS	960	hdfR_2			HTH-type transcriptional regulator HdfR
FHKCOKFL_00845	CDS	948	hdfR_3			HTH-type transcriptional regulator HdfR
FHKCOKFL_00943	CDS	891	hdfR_4			HTH-type transcriptional regulator HdfR
FHKCOKFL_00949	CDS	909	hdfR_5			HTH-type transcriptional regulator HdfR
FHKCOKFL_01031	CDS	912	hdfR_6			HTH-type transcriptional regulator HdfR
FHKCOKFL_01150	CDS	879	hdfR_7			HTH-type transcriptional regulator HdfR
FHKCOKFL_01418	CDS	882	hdfR_8			HTH-type transcriptional regulator HdfR
FHKCOKFL_01597	CDS	2307	helD_1	3.6.4.12	COG3973	DNA helicase IV
FHKCOKFL_01648	CDS	2310	helD_2	3.6.4.12	COG3973	DNA helicase IV
FHKCOKFL_02602	CDS	975	hemH	4.99.1.1	COG0276	Ferrochelatase
FHKCOKFL_01264	CDS	993	hepT_1	2.5.1.30	COG0142	Heptaprenyl diphosphate synthase component 2
FHKCOKFL_01320	CDS	978	hepT_2	2.5.1.30	COG0142	Heptaprenyl diphosphate synthase component 2
FHKCOKFL_01339	CDS	879	hexR		COG1737	HTH-type transcriptional regulator HexR
FHKCOKFL_01585	CDS	1296	hflX		COG2262	GTPase HflX
FHKCOKFL_01786	CDS	720	hisA	5.3.1.16	COG0106	1-(5-phosphoribosyl)-5-[(5-phosphoribosylamino)methylideneamino] imidazole-4-carboxamide isomerase
FHKCOKFL_01788	CDS	585	hisB	4.2.1.19		Imidazoleglycerol-phosphate dehydratase
FHKCOKFL_01782	CDS	1071	hisC	2.6.1.9	COG0079	Histidinol-phosphate aminotransferase
FHKCOKFL_01789	CDS	1287	hisD	1.1.1.23	COG0141	Histidinol dehydrogenase
FHKCOKFL_01783	CDS	321	hisE	3.6.1.31	COG0140	Phosphoribosyl-ATP pyrophosphatase
FHKCOKFL_01785	CDS	759	hisF	4.3.2.10	COG0107	Imidazole glycerol phosphate synthase subunit HisF
FHKCOKFL_01790	CDS	657	hisG	2.4.2.17	COG0040	ATP phosphoribosyltransferase
FHKCOKFL_01787	CDS	627	hisH	4.3.2.10	COG0118	Imidazole glycerol phosphate synthase subunit HisH
FHKCOKFL_01784	CDS	327	hisI	3.5.4.19	COG0139	Phosphoribosyl-AMP cyclohydrolase
FHKCOKFL_01792	CDS	831	hisK	3.1.3.15	COG1387	Histidinol-phosphatase
FHKCOKFL_02065	CDS	1281	hisS	6.1.1.21		Histidine--tRNA ligase
FHKCOKFL_01791	CDS	1152	hisZ		COG3705	ATP phosphoribosyltransferase regulatory subunit
FHKCOKFL_00820	CDS	453	hit_1		COG0537	Protein hit
FHKCOKFL_02665	CDS	369	hit_2		COG0537	Protein hit
FHKCOKFL_00276	CDS	1101	hmo	1.1.3.46		4-hydroxymandelate oxidase
FHKCOKFL_03076	CDS	501	hmoB	1.14.14.18	COG2329	Heme-degrading monooxygenase HmoB
FHKCOKFL_01201	CDS	504	hmpT		COG4720	Thiamine precursor transporter HmpT
FHKCOKFL_02186	CDS	1287	hom	1.1.1.3	COG0460	Homoserine dehydrogenase
FHKCOKFL_00122	CDS	1437	hpaH	1.14.14.8	COG2368	Anthranilate 3-monooxygenase oxygenase component
FHKCOKFL_01444	CDS	567	hpf			Ribosome hibernation promotion factor
FHKCOKFL_02688	CDS	951	hpr	1.1.1.81	COG1052	Hydroxypyruvate reductase
FHKCOKFL_01458	CDS	1011	hprK	2.7.11.-	COG1493	HPr kinase/phosphorylase
FHKCOKFL_02853	CDS	543	hpt	2.4.2.8		Hypoxanthine-guanine phosphoribosyltransferase
FHKCOKFL_02043	CDS	1044	hrcA		COG1420	Heat-inducible transcription repressor HrcA
FHKCOKFL_01190	CDS	681	hrtA	3.6.3.-		Putative hemin import ATP-binding protein HrtA
FHKCOKFL_02504	CDS	2871	hsdR	3.1.21.3		Type-1 restriction enzyme R protein
FHKCOKFL_02855	CDS	888	hslO			33 kDa chaperonin
FHKCOKFL_00483	CDS	543	hslV	3.4.25.2		ATP-dependent protease subunit HslV
FHKCOKFL_02579	CDS	1263	hsrA			putative transport protein HsrA
FHKCOKFL_02824	CDS	900	htpX	3.4.24.-	COG0501	Protease HtpX
FHKCOKFL_00147	CDS	1263	htrA	3.4.21.107	COG0265	Serine protease Do-like HtrA
FHKCOKFL_02544	CDS	276	hup		COG0776	DNA-binding protein HU
FHKCOKFL_00188	CDS	1254	hutI	3.5.2.7		Imidazolonepropionase
FHKCOKFL_00936	CDS	261	hxlR_1		COG1733	HTH-type transcriptional activator HxlR
FHKCOKFL_00977	CDS	366	hxlR_2		COG1733	HTH-type transcriptional activator HxlR
FHKCOKFL_03007	CDS	1329	icaA	2.4.1.-	COG1215	Poly-beta-1,6-N-acetyl-D-glucosamine synthase
FHKCOKFL_01304	CDS	1389	ifcA	1.3.5.4	COG1053	Fumarate reductase flavoprotein subunit
FHKCOKFL_01911	CDS	2799	ileS	6.1.1.5	COG0060	Isoleucine--tRNA ligase
FHKCOKFL_02302	CDS	1029	ilvE	2.6.1.42	COG0115	Branched-chain-amino-acid aminotransferase
FHKCOKFL_00887	CDS	1152	IMPDH	1.1.1.205		Inosine-5'-monophosphate dehydrogenase
FHKCOKFL_01259	CDS	219	infA			Translation initiation factor IF-1
FHKCOKFL_02032	CDS	2577	infB			Translation initiation factor IF-2
FHKCOKFL_00762	CDS	501	infC			Translation initiation factor IF-3
FHKCOKFL_02984	CDS	813	insK		COG2801	Putative transposase InsK for insertion sequence element IS150
FHKCOKFL_00255	CDS	903	iolE	4.2.1.44	COG1082	Inosose dehydratase
FHKCOKFL_00252	CDS	1026	iolG_1	1.1.1.18	COG0673	Myo-inositol 2-dehydrogenase
FHKCOKFL_00254	CDS	1029	iolG_2	1.1.1.18	COG0673	Myo-inositol 2-dehydrogenase
FHKCOKFL_00256	CDS	1053	iolG_3	1.1.1.18	COG0673	Inositol 2-dehydrogenase
FHKCOKFL_00257	CDS	1038	iolG_4	1.1.1.18	COG0673	Myo-inositol 2-dehydrogenase
FHKCOKFL_00253	CDS	1467	iolT_1			Major myo-inositol transporter IolT
FHKCOKFL_00258	CDS	1413	iolT_2			Major myo-inositol transporter IolT
FHKCOKFL_01322	CDS	975	iolU_1	1.1.1.371	COG0673	scyllo-inositol 2-dehydrogenase (NADP(+)) IolU
FHKCOKFL_01343	CDS	1008	iolU_2	1.1.1.371	COG0673	scyllo-inositol 2-dehydrogenase (NADP(+)) IolU
FHKCOKFL_01815	CDS	978	iolU_3	1.1.1.371	COG0673	scyllo-inositol 2-dehydrogenase (NADP(+)) IolU
FHKCOKFL_00123	CDS	747	iphP_1	3.1.3.48		Tyrosine-protein phosphatase
FHKCOKFL_02358	CDS	786	iphP_2	3.1.3.48		Tyrosine-protein phosphatase
FHKCOKFL_01916	CDS	1161	iscS_1	2.8.1.7		Cysteine desulfurase IscS
FHKCOKFL_02253	CDS	1155	iscS_2	2.8.1.7		Cysteine desulfurase IscS
FHKCOKFL_00805	CDS	468	iscU		COG0822	Iron-sulfur cluster assembly scaffold protein IscU
FHKCOKFL_01622	CDS	867	ispE	2.7.1.148	COG1947	4-diphosphocytidyl-2-C-methyl-D-erythritol kinase
FHKCOKFL_00284	CDS	1455	katA	1.11.1.6	COG0753	Vegetative catalase
FHKCOKFL_02418	CDS	1023	kdgK	2.7.1.45		2-dehydro-3-deoxygluconokinase
FHKCOKFL_01591	CDS	1857	kefB			Glutathione-regulated potassium-efflux system protein KefB
FHKCOKFL_02110	CDS	1836	kimA		COG0531	Potassium transporter KimA
FHKCOKFL_01920	CDS	663	ktrA		COG0569	Ktr system potassium uptake protein A
FHKCOKFL_02364	CDS	2043	kup_1			Low affinity potassium transport system protein kup
FHKCOKFL_02831	CDS	1983	kup_2			Low affinity potassium transport system protein kup
FHKCOKFL_02975	CDS	2037	kup_3			Low affinity potassium transport system protein kup
FHKCOKFL_01680	CDS	618	lacA	2.3.1.18	COG0110	Galactoside O-acetyltransferase
FHKCOKFL_01986	CDS	918	lacC	2.7.1.144	COG1105	Tagatose-6-phosphate kinase
FHKCOKFL_00347	CDS	1881	lacL	3.2.1.23		Beta-galactosidase large subunit
FHKCOKFL_00346	CDS	960	lacM	3.2.1.23		Beta-galactosidase small subunit
FHKCOKFL_00359	CDS	1011	lacR		COG1609	HTH-type transcriptional regulator LacR
FHKCOKFL_00344	CDS	1959	lacS_1		COG2190	Lactose permease
FHKCOKFL_00361	CDS	1947	lacS_2		COG2190	Lactose permease
FHKCOKFL_00485	CDS	879	lacX			Protein LacX, plasmid
FHKCOKFL_01655	CDS	2151	lagD	3.4.22.-		Lactococcin-G-processing and transport ATP-binding protein LagD
FHKCOKFL_00096	CDS	1275	larA	5.1.2.1	COG3875	Lactate racemase
FHKCOKFL_00095	CDS	741	larB	2.5.1.143	COG1691	Pyridinium-3,5-biscarboxylic acid mononucleotide synthase
FHKCOKFL_00093	CDS	432	larC_1	4.99.1.12		Pyridinium-3,5-bisthiocarboxylic acid mononucleotide nickel insertion protein
FHKCOKFL_00094	CDS	792	larC_2	4.99.1.12		Pyridinium-3,5-bisthiocarboxylic acid mononucleotide nickel insertion protein
FHKCOKFL_00092	CDS	717	larD_1		COG0580	D/L-lactic acid transporter
FHKCOKFL_01358	CDS	717	larD_2		COG0580	D/L-lactic acid transporter
FHKCOKFL_00091	CDS	831	larE	4.4.1.37	COG1606	Pyridinium-3,5-bisthiocarboxylic acid mononucleotide synthase
FHKCOKFL_00098	CDS	987	larMN		COG0310	putative fused nickel transport protein LarMN
FHKCOKFL_00100	CDS	732	larO	3.6.3.-	COG1122	Nickel import ATP-binding protein LarO
FHKCOKFL_00099	CDS	822	larQ		COG0619	Nickel permease LarQ
FHKCOKFL_00097	CDS	666	larR		COG0664	Lactate racemization regulatory protein
FHKCOKFL_00926	CDS	234	lcnD_1			Lactococcin A secretion protein LcnD
FHKCOKFL_01654	CDS	1377	lcnD_2			Lactococcin A secretion protein LcnD
FHKCOKFL_01294	CDS	930	ldh_1	1.1.1.27	COG0039	L-lactate dehydrogenase
FHKCOKFL_01939	CDS	933	ldh_2	1.1.1.27		L-lactate dehydrogenase
FHKCOKFL_02844	CDS	963	ldh_3	1.1.1.27		L-lactate dehydrogenase
FHKCOKFL_02823	CDS	561	lemA		COG1704	Protein LemA
FHKCOKFL_00952	CDS	1788	lepA_1	3.6.5.-	COG0481	Elongation factor 4
FHKCOKFL_02053	CDS	1836	lepA_2	3.6.5.-		Elongation factor 4
FHKCOKFL_02617	CDS	2427	leuS	6.1.1.4		Leucine--tRNA ligase
FHKCOKFL_02011	CDS	633	lexA	3.4.21.88	COG1974	LexA repressor
FHKCOKFL_01459	CDS	849	lgt	2.5.1.145	COG0682	Phosphatidylglycerol--prolipoprotein diacylglyceryl transferase
FHKCOKFL_00863	CDS	300	licB	2.7.1.-	COG1440	Lichenan-specific phosphotransferase enzyme IIB component
FHKCOKFL_00329	CDS	1338	licC_1		COG1455	Lichenan permease IIC component
FHKCOKFL_01045	CDS	1473	licC_2		COG1455	Lichenan permease IIC component
FHKCOKFL_02412	CDS	1260	licC_3		COG1455	Lichenan permease IIC component
FHKCOKFL_02449	CDS	1326	licC_4		COG1455	Lichenan permease IIC component
FHKCOKFL_00212	CDS	1866	licR_1		COG1762	putative licABCH operon regulator
FHKCOKFL_00243	CDS	1857	licR_2		COG1762	putative licABCH operon regulator
FHKCOKFL_02325	CDS	1905	licR_3		COG1762	putative licABCH operon regulator
FHKCOKFL_00319	CDS	852	licT_1		COG3711	Transcription antiterminator LicT
FHKCOKFL_00323	CDS	846	licT_2		COG3711	Transcription antiterminator LicT
FHKCOKFL_01593	CDS	843	licT_3		COG3711	Transcription antiterminator LicT
FHKCOKFL_01328	CDS	2040	ligA	6.5.1.2	COG0272	DNA ligase
FHKCOKFL_01610	CDS	858	lipL	2.3.1.200	COG0095	Lipoyl-[GcvH]:protein N-lipoyltransferase
FHKCOKFL_01069	CDS	705	livF		COG0410	High-affinity branched-chain amino acid transport ATP-binding protein LivF
FHKCOKFL_01066	CDS	879	livH		COG0559	High-affinity branched-chain amino acid transport system permease protein LivH
FHKCOKFL_01081	CDS	1758	lmrA	7.6.2.2	COG1132	Multidrug resistance ABC transporter ATP-binding and permease protein
FHKCOKFL_02675	CDS	744	lnrL	3.6.3.-	COG1131	Linearmycin resistance ATP-binding protein LnrL
FHKCOKFL_01096	CDS	1473	lpdC	4.1.1.59	COG0043	Gallate decarboxylase
FHKCOKFL_01840	CDS	1014	lplJ_1	6.3.1.20	COG0095	Lipoate-protein ligase LplJ
FHKCOKFL_03022	CDS	1011	lplJ_2	6.3.1.20	COG0095	Lipoate-protein ligase LplJ
FHKCOKFL_01068	CDS	780	lptB	3.6.3.-	COG1137	Lipopolysaccharide export system ATP-binding protein LptB
FHKCOKFL_02339	CDS	420	lrgA		COG1380	Antiholin-like protein LrgA
FHKCOKFL_02340	CDS	729	lrgB		COG1346	Antiholin-like protein LrgB
FHKCOKFL_00217	CDS	867	lrp			Leucine-rich protein
FHKCOKFL_02709	CDS	465	lrpC		COG1522	HTH-type transcriptional regulator LrpC
FHKCOKFL_00537	CDS	450	lspA	3.4.23.36	COG0597	Lipoprotein signal peptidase
FHKCOKFL_01438	CDS	2106	ltaS1_1		COG1368	Lipoteichoic acid synthase 1
FHKCOKFL_01803	CDS	2154	ltaS1_2		COG1368	Lipoteichoic acid synthase 1
FHKCOKFL_00506	CDS	1593	lutP		COG1620	L-lactate permease
FHKCOKFL_00471	CDS	1059	luxA	1.14.14.3		Alkanal monooxygenase alpha chain
FHKCOKFL_01481	CDS	477	luxS	4.4.1.21	COG1854	S-ribosylhomocysteine lyase
FHKCOKFL_00591	CDS	1326	lysA	4.1.1.20	COG0019	Diaminopimelate decarboxylase
FHKCOKFL_02469	CDS	1203	lysC	2.7.2.4		Aspartokinase
FHKCOKFL_00876	CDS	1227	lysN	2.6.1.39	COG1167	2-aminoadipate transaminase
FHKCOKFL_01217	CDS	1452	lysP		COG0833	Lysine-specific permease
FHKCOKFL_02857	CDS	1500	lysS	6.1.1.6	COG1190	Lysine--tRNA ligase
FHKCOKFL_00296	CDS	561	maa_1	2.3.1.79	COG0110	Maltose O-acetyltransferase
FHKCOKFL_01144	CDS	570	maa_2	2.3.1.79	COG0110	Maltose O-acetyltransferase
FHKCOKFL_01159	CDS	621	maa_3	2.3.1.79	COG0110	Maltose O-acetyltransferase
FHKCOKFL_01781	CDS	555	maa_4	2.3.1.79	COG0110	Maltose O-acetyltransferase
FHKCOKFL_02663	CDS	642	maa_5	2.3.1.79	COG0110	Maltose O-acetyltransferase
FHKCOKFL_01053	CDS	2001	macB_1	3.6.3.-		Macrolide export ATP-binding/permease protein MacB
FHKCOKFL_02728	CDS	1995	macB_2	3.6.3.-	COG0577	Macrolide export ATP-binding/permease protein MacB
FHKCOKFL_03058	CDS	1995	macB_3	3.6.3.-	COG0577	Macrolide export ATP-binding/permease protein MacB
FHKCOKFL_00021	CDS	1674	malL_1	3.2.1.10	COG0366	Oligo-1,6-glucosidase
FHKCOKFL_00024	CDS	1677	malL_2	3.2.1.10	COG0366	Oligo-1,6-glucosidase
FHKCOKFL_00038	CDS	1674	malL_3	3.2.1.10	COG0366	Oligo-1,6-glucosidase
FHKCOKFL_00239	CDS	1677	malL_4	3.2.1.10	COG0366	Oligo-1,6-glucosidase
FHKCOKFL_02311	CDS	1668	malL_5	3.2.1.10	COG0366	Oligo-1,6-glucosidase
FHKCOKFL_00031	CDS	2271	malP_1	2.4.1.8		Maltose phosphorylase
FHKCOKFL_00579	CDS	2247	malP_2	2.4.1.8		Maltose phosphorylase
FHKCOKFL_00306	CDS	462	manP_1		COG1299	PTS system mannose-specific EIIBCA component
FHKCOKFL_02323	CDS	321	manP_2		COG1299	PTS system mannose-specific EIIBCA component
FHKCOKFL_00304	CDS	1479	manR		COG1762	Transcriptional regulator ManR
FHKCOKFL_02176	CDS	519	manX_1	2.7.1.191	COG2893	PTS system mannose-specific EIIAB component
FHKCOKFL_02177	CDS	420	manX_2	2.7.1.191		PTS system mannose-specific EIIAB component
FHKCOKFL_02182	CDS	975	manX_3	2.7.1.191		PTS system mannose-specific EIIAB component
FHKCOKFL_02180	CDS	933	manZ		COG3716	PTS system mannose-specific EIID component
FHKCOKFL_02422	CDS	792	map	3.4.11.18	COG0024	Methionine aminopeptidase
FHKCOKFL_02279	CDS	1002	mbl		COG1077	Cell shape-determining protein Mbl
FHKCOKFL_00546	CDS	969	mccF_1			Microcin C7 self-immunity protein MccF
FHKCOKFL_00550	CDS	1080	mccF_2			Microcin C7 self-immunity protein MccF
FHKCOKFL_01716	CDS	1506	mco	1.-.-.-		Multicopper oxidase mco
FHKCOKFL_00614	CDS	1701	mdtD			Putative multidrug resistance protein MdtD
FHKCOKFL_01627	CDS	1185	mdtL			Multidrug resistance protein MdtL
FHKCOKFL_00037	CDS	1254	mdxE		COG2182	Maltodextrin-binding protein MdxE
FHKCOKFL_03073	CDS	732	mecA		COG4862	Adapter protein MecA 1
FHKCOKFL_00345	CDS	2217	melA	3.2.1.22	COG3345	Alpha-galactosidase Mel36A
FHKCOKFL_00342	CDS	996	melR_1		COG1609	HTH-type transcriptional repressor MelR
FHKCOKFL_00351	CDS	1002	melR_2		COG1609	HTH-type transcriptional repressor MelR
FHKCOKFL_00590	CDS	918	menA_1	2.5.1.74		1,4-dihydroxy-2-naphthoate octaprenyltransferase
FHKCOKFL_00737	CDS	969	menA_2	2.5.1.74		1,4-dihydroxy-2-naphthoate octaprenyltransferase
FHKCOKFL_01321	CDS	915	menA_3	2.5.1.74		1,4-dihydroxy-2-naphthoate octaprenyltransferase
FHKCOKFL_00387	CDS	714	menG	2.1.1.163	COG2226	Demethylmenaquinone methyltransferase
FHKCOKFL_00421	CDS	969	menH_1	4.2.99.20		2-succinyl-6-hydroxy-2,4-cyclohexadiene-1-carboxylate synthase
FHKCOKFL_01091	CDS	741	menH_2	4.2.99.20		2-succinyl-6-hydroxy-2,4-cyclohexadiene-1-carboxylate synthase
FHKCOKFL_02346	CDS	942	menH_3	4.2.99.20		2-succinyl-6-hydroxy-2,4-cyclohexadiene-1-carboxylate synthase
FHKCOKFL_00109	CDS	1335	mepA_1			Multidrug export protein MepA
FHKCOKFL_03051	CDS	1392	mepA_2			Multidrug export protein MepA
FHKCOKFL_01774	CDS	876	metAA	2.3.1.31	COG1897	Homoserine O-acetyltransferase
FHKCOKFL_02420	CDS	1146	metB	2.5.1.48	COG0626	Cystathionine gamma-synthase
FHKCOKFL_02367	CDS	1119	metE_1	2.1.1.14		5-methyltetrahydropteroyltriglutamate--homocysteine methyltransferase
FHKCOKFL_03044	CDS	2307	metE_2	2.1.1.14	COG0620	5-methyltetrahydropteroyltriglutamate--homocysteine methyltransferase
FHKCOKFL_01628	CDS	2052	metG	6.1.1.10		Methionine--tRNA ligase
FHKCOKFL_01730	CDS	663	metI_1		COG2011	D-methionine transport system permease protein MetI
FHKCOKFL_01834	CDS	1122	metI_2	2.5.1.-	COG0626	Cystathionine gamma-synthase/O-acetylhomoserine (thiol)-lyase
FHKCOKFL_02607	CDS	1188	metK	2.5.1.6		S-adenosylmethionine synthase
FHKCOKFL_00567	CDS	1068	metN	3.6.3.-	COG1135	Methionine import ATP-binding protein MetN
FHKCOKFL_01731	CDS	1029	metN2_1	3.6.3.-	COG1135	Methionine import ATP-binding protein MetN 2
FHKCOKFL_02274	CDS	1032	metN2_2	3.6.3.-	COG1135	Methionine import ATP-binding protein MetN 2
FHKCOKFL_00566	CDS	672	metP_1		COG2011	Methionine import system permease protein MetP
FHKCOKFL_02273	CDS	693	metP_2		COG2011	Methionine import system permease protein MetP
FHKCOKFL_02272	CDS	825	metQ		COG1464	Methionine-binding lipoprotein MetQ
FHKCOKFL_02846	CDS	3528	mfd	3.6.4.-		Transcription-repair-coupling factor
FHKCOKFL_02813	CDS	1392	mggB	3.1.3.-	COG0737	Mannosylglucosyl-3-phosphoglycerate phosphatase
FHKCOKFL_00499	CDS	438	mgrA			HTH-type transcriptional regulator MgrA
FHKCOKFL_00202	CDS	801	mhpD	4.2.1.80		2-keto-4-pentenoate hydratase
FHKCOKFL_00709	CDS	936	miaA	2.5.1.75	COG0324	tRNA dimethylallyltransferase
FHKCOKFL_02243	CDS	669	minC		COG0850	Septum site-determining protein MinC
FHKCOKFL_02242	CDS	807	minD		COG2894	Septum site-determining protein MinD
FHKCOKFL_01447	CDS	1176	minJ		COG0265	Cell division topological determinant MinJ
FHKCOKFL_00186	CDS	834	misCA		COG0706	Membrane protein insertase MisCA
FHKCOKFL_01309	CDS	1644	mleS	4.1.1.101	COG0281	Malolactic enzyme
FHKCOKFL_01505	CDS	1437	mltF_1	4.2.2.-		Membrane-bound lytic murein transglycosylase F
FHKCOKFL_01971	CDS	1476	mltF_2	4.2.2.-		Membrane-bound lytic murein transglycosylase F
FHKCOKFL_00726	CDS	1191	mltG	4.2.2.-		Endolytic murein transglycosylase
FHKCOKFL_02604	CDS	930	mmuM	2.1.1.10	COG2040	Homocysteine S-methyltransferase
FHKCOKFL_01356	CDS	1119	mnaA	5.1.3.14	COG0381	UDP-N-acetylglucosamine 2-epimerase
FHKCOKFL_00742	CDS	963	mneS_1		COG0053	Manganese efflux system protein MneS
FHKCOKFL_02365	CDS	945	mneS_2		COG0053	Manganese efflux system protein MneS
FHKCOKFL_00235	CDS	2700	mngB_1	3.2.1.-	COG0383	Mannosylglycerate hydrolase
FHKCOKFL_02321	CDS	2631	mngB_2	3.2.1.-	COG0383	Mannosylglycerate hydrolase
FHKCOKFL_01918	CDS	1134	mnmA	2.8.1.13	COG0482	tRNA-specific 2-thiouridylase MnmA
FHKCOKFL_00541	CDS	1107	mnmC	2.1.1.61		tRNA 5-methylaminomethyl-2-thiouridine biosynthesis bifunctional protein MnmC
FHKCOKFL_00190	CDS	1392	mnmE	3.6.-.-	COG0486	tRNA modification GTPase MnmE
FHKCOKFL_00191	CDS	1911	mnmG			tRNA uridine 5-carboxymethylaminomethyl modification enzyme MnmG
FHKCOKFL_01290	CDS	738	mntB_1		COG1121	Manganese transport system ATP-binding protein MntB
FHKCOKFL_01291	CDS	876	mntB_2			Manganese transport system membrane protein MntB
FHKCOKFL_01059	CDS	1593	mntH_1			Divalent metal cation transporter MntH
FHKCOKFL_02439	CDS	1395	mntH_2			Divalent metal cation transporter MntH
FHKCOKFL_02601	CDS	1326	mntH_3			Divalent metal cation transporter MntH
FHKCOKFL_01207	CDS	648	mntR			HTH-type transcriptional regulator MntR
FHKCOKFL_00797	CDS	999	moaA	4.1.99.22		GTP 3',8-cyclase
FHKCOKFL_00782	CDS	468	moaB			Molybdenum cofactor biosynthesis protein B
FHKCOKFL_00785	CDS	492	moaC	4.6.1.17	COG0315	Cyclic pyranopterin monophosphate synthase
FHKCOKFL_00799	CDS	402	moaE1	2.8.1.12	COG0314	Molybdopterin synthase catalytic subunit 1
FHKCOKFL_00786	CDS	624	mobA	2.7.7.77	COG0746	putative molybdenum cofactor guanylyltransferase
FHKCOKFL_00783	CDS	1215	moeA	2.10.1.1		Molybdopterin molybdenumtransferase
FHKCOKFL_02699	CDS	864	morA	1.1.1.218		Morphine 6-dehydrogenase
FHKCOKFL_02446	CDS	705	mprA		COG0745	Response regulator MprA
FHKCOKFL_02143	CDS	2604	mprF	2.3.2.3		Phosphatidylglycerol lysyltransferase
FHKCOKFL_01901	CDS	966	mraY	2.7.8.13	COG0472	Phospho-N-acetylmuramoyl-pentapeptide-transferase
FHKCOKFL_01897	CDS	444	mraZ			Transcriptional regulator MraZ
FHKCOKFL_02246	CDS	1005	mreB		COG1077	Cell shape-determining protein MreB
FHKCOKFL_02245	CDS	846	mreC		COG1792	Cell shape-determining protein MreC
FHKCOKFL_02157	CDS	411	mrnC	3.1.26.-	COG1939	Mini-ribonuclease 3
FHKCOKFL_01527	CDS	1050	mro	5.1.3.3	COG2017	Aldose 1-epimerase
FHKCOKFL_02113	CDS	645	MroQ	3.4.22.-		Membrane-embedded CAAX protease MroQ
FHKCOKFL_02629	CDS	381	mscL_1		COG1970	Large-conductance mechanosensitive channel
FHKCOKFL_02923	CDS	378	mscL_2		COG1970	Large-conductance mechanosensitive channel
FHKCOKFL_01362	CDS	1119	mshA	2.4.1.250		D-inositol-3-phosphate glycosyltransferase
FHKCOKFL_01512	CDS	516	mshD_1	2.3.1.189		Mycothiol acetyltransferase
FHKCOKFL_02118	CDS	546	mshD_2	2.3.1.189		Mycothiol acetyltransferase
FHKCOKFL_00032	CDS	1107	msmX_1	7.5.2.-	COG3839	Oligosaccharides import ATP-binding protein MsmX
FHKCOKFL_00231	CDS	1131	msmX_2	7.5.2.-	COG3839	Oligosaccharides import ATP-binding protein MsmX
FHKCOKFL_02623	CDS	1101	msmX_3	7.5.2.-	COG3839	Oligosaccharides import ATP-binding protein MsmX
FHKCOKFL_00492	CDS	516	msrA_1	1.8.4.11	COG0225	Peptide methionine sulfoxide reductase MsrA
FHKCOKFL_02067	CDS	531	msrA_2	1.8.4.11	COG0225	Peptide methionine sulfoxide reductase MsrA
FHKCOKFL_02636	CDS	804	msrA_3	1.8.4.11		Peptide methionine sulfoxide reductase MsrA
FHKCOKFL_00491	CDS	435	msrB	1.8.4.12		Peptide methionine sulfoxide reductase MsrB
FHKCOKFL_02255	CDS	462	msrC	1.8.4.14	COG1956	Free methionine-R-sulfoxide reductase
FHKCOKFL_02402	CDS	1158	mtlD	1.1.1.17	COG0246	Mannitol-1-phosphate 5-dehydrogenase
FHKCOKFL_02401	CDS	450	mtlF		COG2213	Mannitol-specific phosphotransferase enzyme IIA component
FHKCOKFL_02400	CDS	2076	mtlR			Transcriptional regulator MtlR
FHKCOKFL_01915	CDS	693	mtnN	3.2.2.9	COG0775	5'-methylthioadenosine/S-adenosylhomocysteine nucleosidase
FHKCOKFL_01037	CDS	894	mtsA		COG0803	Metal ABC transporter substrate-binding lipoprotein
FHKCOKFL_01565	CDS	627	mupP_1	3.1.3.105	COG0546	N-acetylmuramic acid 6-phosphate phosphatase
FHKCOKFL_02062	CDS	624	mupP_2	3.1.3.105	COG0546	N-acetylmuramic acid 6-phosphate phosphatase
FHKCOKFL_02281	CDS	1317	murA1	2.5.1.7	COG0766	UDP-N-acetylglucosamine 1-carboxyvinyltransferase 1
FHKCOKFL_01600	CDS	1281	murAB	2.5.1.7	COG0766	UDP-N-acetylglucosamine 1-carboxyvinyltransferase 2
FHKCOKFL_01516	CDS	909	murB	1.3.1.98	COG0812	UDP-N-acetylenolpyruvoylglucosamine reductase
FHKCOKFL_00812	CDS	1311	murC	6.3.2.8		UDP-N-acetylmuramate--L-alanine ligase
FHKCOKFL_01902	CDS	1380	murD	6.3.2.9	COG0771	UDP-N-acetylmuramoylalanine--D-glutamate ligase
FHKCOKFL_02470	CDS	1482	murE	6.3.2.13	COG0769	UDP-N-acetylmuramoyl-L-alanyl-D-glutamate--2,6-diaminopimelate ligase
FHKCOKFL_02826	CDS	1389	murF	6.3.2.10	COG0770	UDP-N-acetylmuramoyl-tripeptide--D-alanyl-D-alanine ligase
FHKCOKFL_01903	CDS	1092	murG	2.4.1.227	COG0707	UDP-N-acetylglucosamine--N-acetylmuramyl-(pentapeptide) pyrophosphoryl-undecaprenol N-acetylglucosamine transferase
FHKCOKFL_02786	CDS	822	murI	5.1.1.3	COG0796	Glutamate racemase
FHKCOKFL_02618	CDS	1671	murJ_1		COG2244	Lipid II flippase MurJ
FHKCOKFL_02847	CDS	1605	murJ_2		COG2244	Lipid II flippase MurJ
FHKCOKFL_00328	CDS	951	murQ	4.2.1.126	COG2103	N-acetylmuramic acid 6-phosphate etherase
FHKCOKFL_02448	CDS	732	murR			HTH-type transcriptional regulator MurR
FHKCOKFL_02297	CDS	1347	murT	6.3.5.13	COG0769	Lipid II isoglutaminyl synthase (glutamine-hydrolyzing) subunit MurT
FHKCOKFL_02228	CDS	2037	mutL		COG0323	DNA mismatch repair protein MutL
FHKCOKFL_00768	CDS	825	mutM	3.2.2.23	COG0266	Formamidopyrimidine-DNA glycosylase
FHKCOKFL_02229	CDS	2691	mutS		COG0249	DNA mismatch repair protein MutS
FHKCOKFL_02783	CDS	2364	mutS2	3.1.-.-		Endonuclease MutS2
FHKCOKFL_00443	CDS	1101	mutY	3.2.2.31	COG1194	Adenine DNA glycosylase
FHKCOKFL_01633	CDS	1275	mvaA	1.1.1.88		3-hydroxy-3-methylglutaryl-coenzyme A reductase
FHKCOKFL_02009	CDS	1170	mvaS	2.3.3.10	COG3425	Hydroxymethylglutaryl-CoA synthase
FHKCOKFL_00749	CDS	636	nadD	2.7.7.18	COG1057	Nicotinate-nucleotide adenylyltransferase
FHKCOKFL_02191	CDS	828	nadE	6.3.1.5	COG0171	NH(3)-dependent NAD(+) synthetase
FHKCOKFL_03068	CDS	804	nadK	2.7.1.23		NAD kinase
FHKCOKFL_02671	CDS	510	nadR		COG1827	Transcription repressor NadR
FHKCOKFL_02195	CDS	1137	nagA	3.5.1.25	COG1820	N-acetylglucosamine-6-phosphate deacetylase
FHKCOKFL_02396	CDS	714	nagB	3.5.99.6	COG0363	Glucosamine-6-phosphate deaminase
FHKCOKFL_02194	CDS	702	nagR		COG2188	HTH-type transcriptional repressor NagR
FHKCOKFL_02715	CDS	1188	naiP			Putative niacin/nicotinamide transporter NaiP
FHKCOKFL_00290	CDS	687	nanE	5.1.3.9		Putative N-acetylmannosamine-6-phosphate 2-epimerase
FHKCOKFL_00906	CDS	1155	nanK	2.7.1.60		N-acetylmannosamine kinase
FHKCOKFL_01186	CDS	1167	napA_1			Na(+)/H(+) antiporter
FHKCOKFL_01674	CDS	1185	napA_2			Na(+)/H(+) antiporter
FHKCOKFL_02989	CDS	1155	napA_3			Na(+)/H(+) antiporter
FHKCOKFL_00780	CDS	3672	narG	1.7.5.1	COG5013	Respiratory nitrate reductase 1 alpha chain
FHKCOKFL_00779	CDS	1560	narH	1.7.5.1	COG1140	Respiratory nitrate reductase 1 beta chain
FHKCOKFL_00796	CDS	1191	narT		COG2223	putative nitrate transporter NarT
FHKCOKFL_00777	CDS	690	narX		COG2180	Nitrate reductase-like protein NarX
FHKCOKFL_02408	CDS	465	ndkA	2.7.4.6	COG0105	Nucleoside diphosphate kinase
FHKCOKFL_02830	CDS	393	ndoA	3.1.27.-	COG2337	Endoribonuclease EndoA
FHKCOKFL_01559	CDS	420	ndx1	3.6.1.61	COG0494	Diadenosine hexaphosphate hydrolase
FHKCOKFL_02368	CDS	381	nepB			Nicotine metabolites export pump subunit NepB
FHKCOKFL_00138	CDS	651	nfnB	1.-.-.-	COG0778	Nitroreductase NfnB
FHKCOKFL_02070	CDS	897	nfo	3.1.21.2	COG0648	putative endonuclease 4
FHKCOKFL_01530	CDS	753	nfrA1	1.5.1.38	COG0778	FMN reductase (NADPH)
FHKCOKFL_00022	CDS	1572	nhaC_1		COG1757	Na(+)/H(+) antiporter NhaC
FHKCOKFL_00452	CDS	1425	nhaC_2		COG1757	Na(+)/H(+) antiporter NhaC
FHKCOKFL_00951	CDS	1602	nhaK_1		COG0025	Sodium, potassium, lithium and rubidium/H(+) antiporter
FHKCOKFL_01517	CDS	2130	nhaK_2		COG0025	Sodium, potassium, lithium and rubidium/H(+) antiporter
FHKCOKFL_01817	CDS	2004	nhaK_3		COG0025	Sodium, potassium, lithium and rubidium/H(+) antiporter
FHKCOKFL_01732	CDS	840	nlpA		COG1464	Lipoprotein 28
FHKCOKFL_02620	CDS	837	nnrD	4.2.1.136	COG0063	ADP-dependent (S)-NAD(P)H-hydrate dehydratase
FHKCOKFL_00881	CDS	852	noc		COG1475	Nucleoid occlusion protein
FHKCOKFL_00857	CDS	1452	norG		COG1167	HTH-type transcriptional regulator NorG
FHKCOKFL_02178	CDS	2850	norR			Anaerobic nitric oxide reductase transcription regulator NorR
FHKCOKFL_01267	CDS	1911	norW	1.18.1.-		Nitric oxide reductase FlRd-NAD(+) reductase
FHKCOKFL_00374	CDS	1353	nox_1	1.6.99.3	COG0446	NADH oxidase
FHKCOKFL_01463	CDS	1383	nox_2	1.6.99.3	COG0446	NADH oxidase
FHKCOKFL_01475	CDS	1380	nox_3	1.6.99.3	COG0446	NADH oxidase
FHKCOKFL_02098	CDS	1407	nox_4	1.6.99.3	COG0446	NADH oxidase
FHKCOKFL_00828	CDS	1317	npr_1	1.11.1.1	COG0446	NADH peroxidase
FHKCOKFL_01778	CDS	1356	npr_2	1.11.1.1	COG0446	NADH peroxidase
FHKCOKFL_01105	CDS	2223	nrdD	1.1.98.6	COG1328	Anaerobic ribonucleoside-triphosphate reductase
FHKCOKFL_02981	CDS	2169	nrdE	1.17.4.1	COG0209	Ribonucleoside-diphosphate reductase 2 subunit alpha
FHKCOKFL_02140	CDS	2166	nrdE2	1.17.4.1	COG0209	Ribonucleoside-diphosphate reductase subunit alpha 2
FHKCOKFL_02982	CDS	927	nrdF	1.17.4.1	COG0208	Ribonucleoside-diphosphate reductase 2 subunit beta
FHKCOKFL_02141	CDS	1011	nrdF2_1	1.17.4.1	COG0208	Ribonucleoside-diphosphate reductase subunit beta nrdF2
FHKCOKFL_02983	CDS	951	nrdF2_2	1.17.4.1	COG0208	Ribonucleoside-diphosphate reductase subunit beta nrdF2
FHKCOKFL_01106	CDS	549	nrdG	1.97.1.-	COG0602	Anaerobic ribonucleoside-triphosphate reductase-activating protein
FHKCOKFL_02139	CDS	231	nrdH		COG0695	Glutaredoxin-like protein NrdH
FHKCOKFL_00766	CDS	516	nrdR		COG1327	Transcriptional repressor NrdR
FHKCOKFL_00789	CDS	1032	nreB	2.7.13.3		Oxygen sensor histidine kinase NreB
FHKCOKFL_00790	CDS	654	nreC		COG2197	Oxygen regulatory protein NreC
FHKCOKFL_02776	CDS	957	nrnA_1	3.1.-.-	COG0618	putative bifunctional oligoribonuclease and PAP phosphatase NrnA
FHKCOKFL_03048	CDS	957	nrnA_2	3.1.-.-	COG0618	putative bifunctional oligoribonuclease and PAP phosphatase NrnA
FHKCOKFL_01215	CDS	525	nsrR			HTH-type transcriptional repressor NsrR
FHKCOKFL_01160	CDS	651	nth_1	4.2.99.18	COG0177	Endonuclease III
FHKCOKFL_02329	CDS	669	nth_2	4.2.99.18		Endonuclease III
FHKCOKFL_01919	CDS	1353	ntpJ			Potassium/sodium uptake protein NtpJ
FHKCOKFL_00950	CDS	825	nudC	3.6.1.22	COG2816	NADH pyrophosphatase
FHKCOKFL_02664	CDS	567	nudF	3.6.1.13	COG0494	ADP-ribose pyrophosphatase
FHKCOKFL_00879	CDS	1284	nupG		COG1972	Purine nucleoside transport protein NupG
FHKCOKFL_02029	CDS	1218	nusA		COG0195	Transcription termination/antitermination protein NusA
FHKCOKFL_00691	CDS	420	nusB		COG0781	Transcription antitermination protein NusB
FHKCOKFL_02151	CDS	549	nusG		COG0250	Transcription termination/antitermination protein NusG
FHKCOKFL_01552	CDS	1956	oatA_1	2.3.1.-		O-acetyltransferase OatA
FHKCOKFL_02515	CDS	1848	oatA_2	2.3.1.-		O-acetyltransferase OatA
FHKCOKFL_01988	CDS	1296	obg	3.6.5.-	COG0536	GTPase Obg
FHKCOKFL_01579	CDS	441	ohrR			Organic hydroperoxide resistance transcriptional regulator
FHKCOKFL_00168	CDS	1617	oppA_1		COG4166	Oligopeptide-binding protein OppA
FHKCOKFL_00187	CDS	1638	oppA_2		COG4166	Oligopeptide-binding protein OppA
FHKCOKFL_01488	CDS	1653	oppA_3		COG4166	Oligopeptide-binding protein OppA
FHKCOKFL_01422	CDS	930	oppB		COG0601	Oligopeptide transport system permease protein OppB
FHKCOKFL_02355	CDS	969	oppC		COG1173	Oligopeptide transport system permease protein OppC
FHKCOKFL_01424	CDS	1080	oppD_1		COG0444	Oligopeptide transport ATP-binding protein OppD
FHKCOKFL_02354	CDS	1089	oppD_2		COG0444	Oligopeptide transport ATP-binding protein OppD
FHKCOKFL_01425	CDS	966	oppF_1		COG4608	Oligopeptide transport ATP-binding protein OppF
FHKCOKFL_02353	CDS	942	oppF_2		COG4608	Oligopeptide transport ATP-binding protein OppF
FHKCOKFL_00683	CDS	1185	opuCA	7.6.2.9	COG1125	Carnitine transport ATP-binding protein OpuCA
FHKCOKFL_00682	CDS	630	opuCB		COG1174	Carnitine transport permease protein OpuCB
FHKCOKFL_00681	CDS	936	opuCC		COG1732	Glycine betaine/carnitine/choline-binding protein OpuCC
FHKCOKFL_00680	CDS	654	opuCD		COG1174	Carnitine transport permease protein OpuCD
FHKCOKFL_00259	CDS	723	otnC	4.1.1.104	COG0235	3-oxo-tetronate 4-phosphate decarboxylase
FHKCOKFL_01098	CDS	903	oxyR_1			Hydrogen peroxide-inducible genes activator
FHKCOKFL_01306	CDS	882	oxyR_2			Hydrogen peroxide-inducible genes activator
FHKCOKFL_01875	CDS	897	oxyR_3			Hydrogen peroxide-inducible genes activator
FHKCOKFL_00644	CDS	609	pabA	2.6.1.85	COG0512	Aminodeoxychorismate synthase component 2
FHKCOKFL_00203	CDS	537	padC	4.1.1.102	COG3479	Phenolic acid decarboxylase PadC
FHKCOKFL_00500	CDS	528	paiA	2.3.1.57	COG0454	Spermidine/spermine N(1)-acetyltransferase
FHKCOKFL_01729	CDS	984	panE_1	1.1.1.169	COG1893	2-dehydropantoate 2-reductase
FHKCOKFL_01770	CDS	975	panE_2	1.1.1.169	COG1893	2-dehydropantoate 2-reductase
FHKCOKFL_02686	CDS	1020	panE_3	1.1.1.169	COG1893	2-dehydropantoate 2-reductase
FHKCOKFL_01312	CDS	582	panT			Pantothenate transporter PanT
FHKCOKFL_00488	CDS	2451	parC	5.6.2.2	COG0188	DNA topoisomerase 4 subunit A
FHKCOKFL_00487	CDS	2007	parE	5.6.2.2	COG0187	DNA topoisomerase 4 subunit B
FHKCOKFL_01140	CDS	1173	patB_1	4.4.1.13	COG1168	Cystathionine beta-lyase PatB
FHKCOKFL_02654	CDS	1197	patB_2	4.4.1.13	COG1168	Cystathionine beta-lyase PatB
FHKCOKFL_00560	CDS	2304	pbpA		COG0744	Penicillin-binding protein 1A
FHKCOKFL_01900	CDS	2142	pbpB		COG0768	Penicillin-binding protein 2B
FHKCOKFL_00852	CDS	2130	pbpF		COG0744	Penicillin-binding protein 1F
FHKCOKFL_02047	CDS	1176	pbpX		COG1680	Putative penicillin-binding protein PbpX
FHKCOKFL_01546	CDS	1308	pbuG_1		COG2252	Guanine/hypoxanthine permease PbuG
FHKCOKFL_01891	CDS	1284	pbuG_2		COG2252	Guanine/hypoxanthine permease PbuG
FHKCOKFL_00400	CDS	1122	pckA	4.1.1.49		Phosphoenolpyruvate carboxykinase (ATP)
FHKCOKFL_01327	CDS	2268	pcrA	3.6.4.12	COG0210	ATP-dependent DNA helicase PcrA
FHKCOKFL_01935	CDS	1113	pdhA	1.2.4.1		Pyruvate dehydrogenase E1 component subunit alpha
FHKCOKFL_01936	CDS	978	pdhB	1.2.4.1		Pyruvate dehydrogenase E1 component subunit beta
FHKCOKFL_01937	CDS	1317	pdhC	2.3.1.12	COG0508	Dihydrolipoyllysine-residue acetyltransferase component of pyruvate dehydrogenase complex
FHKCOKFL_01938	CDS	1413	pdhD_1	1.8.1.4		Dihydrolipoyl dehydrogenase
FHKCOKFL_02348	CDS	1335	pdhD_2	1.8.1.4		Dihydrolipoyl dehydrogenase
FHKCOKFL_00068	CDS	873	pdxI	1.1.1.65		Pyridoxine 4-dehydrogenase
FHKCOKFL_01558	CDS	819	pdxK	2.7.1.35		Pyridoxine/pyridoxal/pyridoxamine kinase
FHKCOKFL_00719	CDS	2037	penA		COG0768	Penicillin-binding protein 2B
FHKCOKFL_02165	CDS	1332	pepC	3.4.22.40	COG3579	Aminopeptidase C
FHKCOKFL_02398	CDS	1416	pepD	3.4.-.-	COG4690	Dipeptidase
FHKCOKFL_00593	CDS	1440	pepDA_1	3.4.-.-	COG4690	Dipeptidase A
FHKCOKFL_01737	CDS	1413	pepDA_2	3.4.-.-	COG4690	Dipeptidase A
FHKCOKFL_02486	CDS	1407	pepDA_3	3.4.-.-	COG4690	Dipeptidase A
FHKCOKFL_00198	CDS	1317	pepE_1	3.4.22.-	COG3579	Aminopeptidase E
FHKCOKFL_00713	CDS	636	pepE_2	3.4.13.21		Peptidase E
FHKCOKFL_03071	CDS	1812	pepF1	3.4.24.-		Oligoendopeptidase F, plasmid
FHKCOKFL_00108	CDS	864	pepIP	3.4.11.5	COG0596	Proline iminopeptidase
FHKCOKFL_02505	CDS	2535	pepN	3.4.11.2		Aminopeptidase N
FHKCOKFL_00376	CDS	1917	pepO	3.4.24.-	COG3590	Neutral endopeptidase
FHKCOKFL_02796	CDS	1110	pepQ	3.4.13.9	COG0006	Xaa-Pro dipeptidase
FHKCOKFL_02564	CDS	1239	pepT	3.4.11.4	COG2195	Peptidase T
FHKCOKFL_01553	CDS	2442	pepX	3.4.14.11		Xaa-Pro dipeptidyl-peptidase
FHKCOKFL_02334	CDS	483	perR		COG0735	Peroxide operon regulator
FHKCOKFL_02560	CDS	963	pfkA	2.7.1.11	COG0205	ATP-dependent 6-phosphofructokinase
FHKCOKFL_00467	CDS	822	pflA	1.97.1.4		Pyruvate formate-lyase-activating enzyme
FHKCOKFL_00468	CDS	2259	pflB	2.3.1.54		Formate acetyltransferase
FHKCOKFL_00754	CDS	1314	pgaC	2.4.1.-	COG1215	Poly-beta-1,6-N-acetyl-D-glucosamine synthase
FHKCOKFL_01473	CDS	1728	pgcA	5.4.2.2		Phosphoglucomutase
FHKCOKFL_02726	CDS	1353	pgi	5.3.1.9	COG0166	Glucose-6-phosphate isomerase
FHKCOKFL_01495	CDS	1203	pgk	2.7.2.3		Phosphoglycerate kinase
FHKCOKFL_03065	CDS	1020	pgl	3.1.1.31	COG2706	6-phosphogluconolactonase
FHKCOKFL_01849	CDS	1176	pglH	2.4.1.292	COG0438	GalNAc-alpha-(1->4)-GalNAc-alpha-(1->3)-diNAcBac-PP-undecaprenol alpha-1,4-N-acetyl-D-galactosaminyltransferase
FHKCOKFL_02234	CDS	585	pgsA	2.7.8.5		CDP-diacylglycerol--glycerol-3-phosphate 3-phosphatidyltransferase
FHKCOKFL_00728	CDS	1047	pheS	6.1.1.20	COG0016	Phenylalanine--tRNA ligase alpha subunit
FHKCOKFL_00727	CDS	2418	pheT	6.1.1.20		Phenylalanine--tRNA ligase beta subunit
FHKCOKFL_02125	CDS	1101	phnW	2.6.1.37	COG0075	2-aminoethylphosphonate--pyruvate transaminase
FHKCOKFL_02124	CDS	798	phnX	3.11.1.1		Phosphonoacetaldehyde hydrolase
FHKCOKFL_01448	CDS	723	phoP		COG0745	Alkaline phosphatase synthesis transcriptional regulatory protein PhoP
FHKCOKFL_01455	CDS	675	phoU		COG0704	Phosphate-specific transport system accessory protein PhoU
FHKCOKFL_02977	CDS	555	pinR	3.1.22.-	COG1961	Serine recombinase PinR
FHKCOKFL_01662	CDS	147	plnA			Bacteriocin plantaricin-A
FHKCOKFL_02014	CDS	636	plsC	2.3.1.-	COG0204	1-acyl-sn-glycerol-3-phosphate acyltransferase
FHKCOKFL_00663	CDS	1047	plsX	2.3.1.274	COG0416	Phosphate acyltransferase
FHKCOKFL_00486	CDS	627	plsY	2.3.1.275	COG0344	Glycerol-3-phosphate acyltransferase
FHKCOKFL_02672	CDS	1434	pncB	6.3.4.21		Nicotinate phosphoribosyltransferase
FHKCOKFL_02192	CDS	1479	pncB2	6.3.4.21	COG1488	Nicotinate phosphoribosyltransferase pncB2
FHKCOKFL_02851	CDS	540	pnp	2.7.7.8		Polyribonucleotide nucleotidyltransferase
FHKCOKFL_02423	CDS	783	pnuC		COG3201	Nicotinamide riboside transporter PnuC
FHKCOKFL_00769	CDS	2649	polA	2.7.7.7		DNA polymerase I
FHKCOKFL_01513	CDS	537	polC_1	2.7.7.7	COG2176	DNA polymerase III PolC-type
FHKCOKFL_02027	CDS	4314	polC_2	2.7.7.7	COG2176	DNA polymerase III PolC-type
FHKCOKFL_01752	CDS	1098	potA	7.6.2.11		Spermidine/putrescine import ATP-binding protein PotA
FHKCOKFL_01753	CDS	834	potB		COG1176	Spermidine/putrescine transport system permease protein PotB
FHKCOKFL_01755	CDS	1071	potD		COG0687	Spermidine/putrescine-binding periplasmic protein
FHKCOKFL_00273	CDS	1812	pox5_1	1.2.3.3	COG0028	Pyruvate oxidase
FHKCOKFL_00275	CDS	1749	pox5_2	1.2.3.3	COG0028	Pyruvate oxidase
FHKCOKFL_01547	CDS	1740	pox5_3	1.2.3.3	COG0028	Pyruvate oxidase
FHKCOKFL_01549	CDS	1761	pox5_4	1.2.3.3	COG0028	Pyruvate oxidase
FHKCOKFL_01830	CDS	1758	pox5_5	1.2.3.3	COG0028	Pyruvate oxidase
FHKCOKFL_00490	CDS	930	ppaC	3.6.1.1		putative manganese-dependent inorganic pyrophosphatase
FHKCOKFL_02107	CDS	633	ppaX	3.6.1.1	COG0546	Pyrophosphatase PpaX
FHKCOKFL_01541	CDS	2157	ppk	2.7.4.1		Polyphosphate kinase
FHKCOKFL_02571	CDS	2397	ppsA	2.7.9.2		Phosphoenolpyruvate synthase
FHKCOKFL_01540	CDS	954	ppx	3.6.1.11	COG0248	Exopolyphosphatase
FHKCOKFL_02295	CDS	1083	prfA		COG0216	Peptide chain release factor 1
FHKCOKFL_01446	CDS	1074	prfB			Peptide chain release factor 2
FHKCOKFL_01415	CDS	1578	prfC			Peptide chain release factor 3
FHKCOKFL_00675	CDS	2418	priA	3.6.4.-		primosomal protein N'
FHKCOKFL_00671	CDS	2025	prkC	2.7.11.1	COG0515	Serine/threonine-protein kinase PrkC
FHKCOKFL_02057	CDS	951	prmA	2.1.1.-	COG2264	Ribosomal protein L11 methyltransferase
FHKCOKFL_02294	CDS	867	prmC	2.1.1.297		Release factor glutamine methyltransferase
FHKCOKFL_00170	CDS	1239	proA	1.2.1.41	COG0014	Gamma-glutamyl phosphate reductase
FHKCOKFL_00171	CDS	798	proB	2.7.2.11	COG0263	Glutamate 5-kinase 1
FHKCOKFL_02196	CDS	792	proC	1.5.1.2	COG0345	Pyrroline-5-carboxylate reductase
FHKCOKFL_02026	CDS	1710	proS	6.1.1.15	COG0442	Proline--tRNA ligase
FHKCOKFL_01443	CDS	675	prs_1			Putative ribose-phosphate pyrophosphokinase
FHKCOKFL_01615	CDS	981	prs_2	2.7.6.1	COG0462	Ribose-phosphate pyrophosphokinase
FHKCOKFL_01927	CDS	966	prs_3	2.7.6.1	COG0462	Ribose-phosphate pyrophosphokinase
FHKCOKFL_00822	CDS	897	prsA_1	5.2.1.8		Foldase protein PrsA
FHKCOKFL_00888	CDS	930	prsA_2	5.2.1.8		Foldase protein PrsA
FHKCOKFL_01292	CDS	942	psaA_1		COG0803	Manganese ABC transporter substrate-binding lipoprotein
FHKCOKFL_02385	CDS	924	psaA_2		COG0803	Manganese ABC transporter substrate-binding lipoprotein
FHKCOKFL_00011	CDS	624	pspA_1	3.1.3.3	COG0406	Phosphoserine phosphatase 1
FHKCOKFL_01924	CDS	666	pspA_2	3.1.3.3	COG0406	Phosphoserine phosphatase 1
FHKCOKFL_02683	CDS	675	pspB	3.1.3.3	COG0406	Putative phosphoserine phosphatase 2
FHKCOKFL_01452	CDS	885	pstA		COG0581	Phosphate transport system permease protein PstA
FHKCOKFL_01453	CDS	810	pstB3_1	7.3.2.1	COG1117	Phosphate import ATP-binding protein PstB 3
FHKCOKFL_01454	CDS	756	pstB3_2	7.3.2.1	COG1117	Phosphate import ATP-binding protein PstB 3
FHKCOKFL_01451	CDS	930	pstC1		COG0573	Phosphate transport system permease protein PstC 1
FHKCOKFL_01440	CDS	903	pstS1_1		COG0226	Phosphate-binding protein PstS 1
FHKCOKFL_01450	CDS	876	pstS1_2		COG0226	Phosphate-binding protein PstS 1
FHKCOKFL_01510	CDS	978	pta	2.3.1.8	COG0280	Phosphate acetyltransferase
FHKCOKFL_02679	CDS	348	ptcA		COG1447	PTS system galactose-specific EIIA component
FHKCOKFL_01046	CDS	327	ptcB_1	2.7.1.204	COG1440	PTS system galactose-specific EIIB component
FHKCOKFL_02680	CDS	318	ptcB_2	2.7.1.204	COG1440	PTS system galactose-specific EIIB component
FHKCOKFL_02845	CDS	558	pth	3.1.1.29		Peptidyl-tRNA hydrolase
FHKCOKFL_01360	CDS	588	ptk	2.7.10.-	COG0489	Tyrosine-protein kinase ptk
FHKCOKFL_01769	CDS	1989	ptsG	2.7.1.199	COG1263	PTS system glucose-specific EIICBA component
FHKCOKFL_01430	CDS	267	ptsH		COG1925	Phosphocarrier protein HPr
FHKCOKFL_01431	CDS	1731	ptsI	2.7.3.9	COG1080	Phosphoenolpyruvate-protein phosphotransferase
FHKCOKFL_00423	CDS	1374	pucI		COG1953	putative allantoin permease
FHKCOKFL_01889	CDS	1590	pucR		COG2508	Purine catabolism regulatory protein
FHKCOKFL_02351	CDS	1290	purA	6.3.4.4	COG0104	Adenylosuccinate synthetase
FHKCOKFL_02350	CDS	1299	purB	4.3.2.2	COG0015	Adenylosuccinate lyase
FHKCOKFL_03017	CDS	732	purC	6.3.2.6	COG0152	Phosphoribosylaminoimidazole-succinocarboxamide synthase
FHKCOKFL_03009	CDS	1242	purD	6.3.4.13	COG0151	Phosphoribosylamine--glycine ligase
FHKCOKFL_03019	CDS	483	purE	5.4.99.18	COG0041	N5-carboxyaminoimidazole ribonucleotide mutase
FHKCOKFL_03013	CDS	1455	purF	2.4.2.14		Amidophosphoribosyltransferase
FHKCOKFL_03010	CDS	1533	purH			Bifunctional purine biosynthesis protein PurH
FHKCOKFL_01326	CDS	1170	purK_1	6.3.4.18		N5-carboxyaminoimidazole ribonucleotide synthase
FHKCOKFL_03018	CDS	1131	purK_2	6.3.4.18		N5-carboxyaminoimidazole ribonucleotide synthase
FHKCOKFL_03014	CDS	2220	purL	6.3.5.3	COG0046	Phosphoribosylformylglycinamidine synthase subunit PurL
FHKCOKFL_03012	CDS	1026	purM	6.3.3.1	COG0150	Phosphoribosylformylglycinamidine cyclo-ligase
FHKCOKFL_03011	CDS	579	purN	2.1.2.2		Phosphoribosylglycinamide formyltransferase
FHKCOKFL_03015	CDS	681	purQ	6.3.5.3	COG0047	Phosphoribosylformylglycinamidine synthase subunit PurQ
FHKCOKFL_00040	CDS	1020	purR_1			HTH-type transcriptional repressor PurR
FHKCOKFL_01618	CDS	837	purR_2		COG0503	Pur operon repressor
FHKCOKFL_03016	CDS	255	purS	6.3.5.3	COG1828	Phosphoribosylformylglycinamidine synthase subunit PurS
FHKCOKFL_01116	CDS	1368	puuP		COG0531	Putrescine importer PuuP
FHKCOKFL_01949	CDS	3432	pycA	6.4.1.1		Pyruvate carboxylase
FHKCOKFL_02559	CDS	1761	pyk	2.7.1.40	COG0469	Pyruvate kinase
FHKCOKFL_01887	CDS	936	pyrB	2.1.3.2	COG0540	Aspartate carbamoyltransferase
FHKCOKFL_01886	CDS	1293	pyrC	3.5.2.3		Dihydroorotase
FHKCOKFL_01883	CDS	918	pyrDB	1.3.1.14	COG0167	Dihydroorotate dehydrogenase B (NAD(+)), catalytic subunit
FHKCOKFL_01881	CDS	639	pyrE_1	2.4.2.10	COG0461	Orotate phosphoribosyltransferase
FHKCOKFL_02595	CDS	543	pyrE_2	2.4.2.10		Orotate phosphoribosyltransferase
FHKCOKFL_01882	CDS	714	pyrF	4.1.1.23	COG0284	Orotidine 5'-phosphate decarboxylase
FHKCOKFL_01607	CDS	1614	pyrG	6.3.4.2	COG0504	CTP synthase
FHKCOKFL_02021	CDS	723	pyrH	2.7.4.22	COG0528	Uridylate kinase
FHKCOKFL_02290	CDS	1281	pyrP			Uracil permease
FHKCOKFL_00535	CDS	525	pyrR_1			Bifunctional protein pyrR
FHKCOKFL_01888	CDS	543	pyrR_2			Bifunctional protein pyrR
FHKCOKFL_02369	CDS	309	qacC			Quaternary ammonium compound-resistance protein QacC
FHKCOKFL_01739	CDS	903	qmcA		COG0330	Protein QmcA
FHKCOKFL_02318	CDS	852	qorB_1	1.6.5.2	COG0702	Quinone oxidoreductase 2
FHKCOKFL_02327	CDS	882	qorB_2	1.6.5.2	COG0702	Quinone oxidoreductase 2
FHKCOKFL_02772	CDS	1035	queA	2.4.99.17	COG0809	S-adenosylmethionine:tRNA ribosyltransferase-isomerase
FHKCOKFL_02839	CDS	507	queT		COG4708	Queuosine precursor transporter QueT
FHKCOKFL_02161	CDS	1380	radA	3.6.4.-	COG1066	DNA repair protein RadA
FHKCOKFL_00740	CDS	1350	rarA		COG2256	Replication-associated recombination protein A
FHKCOKFL_02025	CDS	1278	rasP	3.4.24.-	COG0750	Regulator of sigma-W protease RasP
FHKCOKFL_02033	CDS	354	rbfA			Ribosome-binding factor A
FHKCOKFL_00477	CDS	855	rbgA		COG1161	Ribosome biogenesis GTPase A
FHKCOKFL_00209	CDS	396	rbsD	5.4.99.62	COG1869	D-ribose pyranase
FHKCOKFL_02801	CDS	921	rbsK	2.7.1.15		Ribokinase
FHKCOKFL_00208	CDS	921	rbsK/rbiA			Bifunctional ribokinase/ribose-5-phosphate isomerase A
FHKCOKFL_00207	CDS	999	rbsR_1		COG1609	Ribose operon repressor
FHKCOKFL_02312	CDS	1002	rbsR_2		COG1609	Ribose operon repressor
FHKCOKFL_01449	CDS	1431	rcsC	2.7.13.3		Sensor histidine kinase RcsC
FHKCOKFL_02232	CDS	1143	recA		COG0468	Protein RecA
FHKCOKFL_01926	CDS	2550	recD2	3.6.4.12	COG0507	ATP-dependent RecD-like DNA helicase
FHKCOKFL_00181	CDS	1125	recF		COG1195	DNA replication and repair protein RecF
FHKCOKFL_00664	CDS	2040	recG	3.6.4.12		ATP-dependent DNA helicase RecG
FHKCOKFL_00684	CDS	1695	recN		COG0497	DNA repair protein RecN
FHKCOKFL_02079	CDS	789	recO		COG1381	DNA repair protein RecO
FHKCOKFL_02482	CDS	1809	recQ_1	3.6.4.12	COG0514	ATP-dependent DNA helicase RecQ
FHKCOKFL_02549	CDS	1440	recQ_2	3.6.4.12	COG0514	ATP-dependent DNA helicase RecQ
FHKCOKFL_02134	CDS	600	recR		COG0353	Recombination protein RecR
FHKCOKFL_00559	CDS	624	recU	3.1.22.4	COG3331	Holliday junction resolvase RecU
FHKCOKFL_01403	CDS	810	recX			Regulatory protein RecX
FHKCOKFL_00914	CDS	675	regX3		COG0745	Sensory transduction protein regX3
FHKCOKFL_02060	CDS	2268	relA	2.7.6.5	COG0317	GTP pyrophosphokinase
FHKCOKFL_02114	CDS	678	rex		COG2344	Redox-sensing transcriptional repressor Rex
FHKCOKFL_01394	CDS	1422	rfbX		COG2244	Putative O-antigen transporter
FHKCOKFL_00269	CDS	1284	rhaA	5.3.1.14	COG4806	L-rhamnose isomerase
FHKCOKFL_00267	CDS	1467	rhaB	2.7.1.5	COG1070	L-Rhamnulokinase
FHKCOKFL_00270	CDS	852	rhaD	4.1.2.19	COG0235	Rhamnulose-1-phosphate aldolase
FHKCOKFL_00268	CDS	315	rhaM	5.1.3.32	COG3254	L-rhamnose mutarotase
FHKCOKFL_00229	CDS	1461	rhaR_1			HTH-type transcriptional activator RhaR
FHKCOKFL_00403	CDS	738	rhaR_2			HTH-type transcriptional activator RhaR
FHKCOKFL_01004	CDS	762	rhaR_3			HTH-type transcriptional activator RhaR
FHKCOKFL_01288	CDS	1026	rhaR_4			HTH-type transcriptional activator RhaR
FHKCOKFL_01391	CDS	747	rhaR_5			HTH-type transcriptional activator RhaR
FHKCOKFL_01677	CDS	873	rhaR_6			HTH-type transcriptional activator RhaR
FHKCOKFL_00221	CDS	828	rhaS_1			HTH-type transcriptional activator RhaS
FHKCOKFL_00265	CDS	975	rhaS_2			HTH-type transcriptional activator RhaS
FHKCOKFL_00354	CDS	987	rhaS_3			HTH-type transcriptional activator RhaS
FHKCOKFL_01599	CDS	1293	rho	3.6.4.-	COG1158	Transcription termination factor Rho
FHKCOKFL_00834	CDS	1215	ribBA_1		COG0108	Riboflavin biosynthesis protein RibBA
FHKCOKFL_02374	CDS	540	ribBA_2		COG0108	Riboflavin biosynthesis protein RibBA
FHKCOKFL_00836	CDS	1068	ribD		COG0117	Riboflavin biosynthesis protein RibD
FHKCOKFL_00835	CDS	603	ribE	2.5.1.9	COG0307	Riboflavin synthase
FHKCOKFL_01548	CDS	849	ribF_1		COG0196	Bifunctional riboflavin kinase/FMN adenylyltransferase
FHKCOKFL_02041	CDS	1002	ribF_2		COG0196	Bifunctional riboflavin kinase/FMN adenylyltransferase
FHKCOKFL_00833	CDS	480	ribH	2.5.1.78	COG0054	6,7-dimethyl-8-ribityllumazine synthase
FHKCOKFL_02551	CDS	555	ribU			Riboflavin transporter RibU
FHKCOKFL_01134	CDS	1395	ribZ_1			Riboflavin transporter RibZ
FHKCOKFL_01539	CDS	1434	ribZ_2			Riboflavin transporter RibZ
FHKCOKFL_01722	CDS	1446	ribZ_3			Riboflavin transporter RibZ
FHKCOKFL_02386	CDS	1416	ribZ_4			Riboflavin transporter RibZ
FHKCOKFL_02443	CDS	1401	ribZ_5			Riboflavin transporter RibZ
FHKCOKFL_00249	CDS	936	rihA_1	3.2.-.-	COG1957	Pyrimidine-specific ribonucleoside hydrolase RihA
FHKCOKFL_01188	CDS	981	rihA_2	3.2.-.-	COG1957	Pyrimidine-specific ribonucleoside hydrolase RihA
FHKCOKFL_01810	CDS	957	rihB	3.2.2.8	COG1957	Pyrimidine-specific ribonucleoside hydrolase RihB
FHKCOKFL_01709	CDS	921	rihC	3.2.-.-	COG1957	Non-specific ribonucleoside hydrolase RihC
FHKCOKFL_02117	CDS	456	rimI	2.3.1.255	COG0456	N-alpha-acetyltransferase RimI
FHKCOKFL_00654	CDS	525	rimM			Ribosome maturation factor RimM
FHKCOKFL_02028	CDS	477	rimP		COG0779	Ribosome maturation factor RimP
FHKCOKFL_03061	CDS	855	rlmA	2.1.1.187	COG0500	23S rRNA (guanine(745)-N(1))-methyltransferase
FHKCOKFL_02316	CDS	1446	rlmCD	2.1.1.189	COG2265	23S rRNA (uracil-C(5))-methyltransferase RlmCD
FHKCOKFL_00146	CDS	480	rlmH	2.1.1.177	COG1576	Ribosomal RNA large subunit methyltransferase H
FHKCOKFL_02724	CDS	1182	rlmI	2.1.1.191	COG1092	Ribosomal RNA large subunit methyltransferase I
FHKCOKFL_00555	CDS	1203	rlmL	2.1.1.173	COG0116	Ribosomal RNA large subunit methyltransferase L
FHKCOKFL_02552	CDS	717	rluB	5.4.99.22	COG1187	Ribosomal large subunit pseudouridine synthase B
FHKCOKFL_00536	CDS	924	rluD_1	5.4.99.23	COG0564	Ribosomal large subunit pseudouridine synthase D
FHKCOKFL_03067	CDS	903	rluD_2	5.4.99.23	COG0564	Ribosomal large subunit pseudouridine synthase D
FHKCOKFL_00661	CDS	696	rnc	3.1.26.3	COG0571	Ribonuclease 3
FHKCOKFL_00540	CDS	387	rnhA_1		COG0328	14.7 kDa ribonuclease H-like protein
FHKCOKFL_01811	CDS	885	rnhA_2	3.1.26.4		Ribonuclease H
FHKCOKFL_00478	CDS	768	rnhB	3.1.26.4	COG0164	Ribonuclease HII
FHKCOKFL_01962	CDS	1725	rnj2	3.1.-.-		Ribonuclease J 2
FHKCOKFL_01931	CDS	1677	rnjA	3.1.-.-	COG0595	Ribonuclease J1
FHKCOKFL_01625	CDS	564	rnmV	3.1.26.8	COG1658	Ribonuclease M5
FHKCOKFL_00185	CDS	345	rnpA	3.1.26.5	COG0594	Ribonuclease P protein component
FHKCOKFL_01502	CDS	2415	rnr	3.1.13.1	COG0557	Ribonuclease R
FHKCOKFL_02231	CDS	1560	rny	3.1.-.-	COG1418	Ribonuclease Y
FHKCOKFL_01990	CDS	936	rnz	3.1.26.11	COG1234	Ribonuclease Z
FHKCOKFL_02603	CDS	1383	rocC		COG0833	Amino-acid permease RocC
FHKCOKFL_02001	CDS	1212	rodA_1	2.4.1.129	COG0772	Peptidoglycan glycosyltransferase RodA
FHKCOKFL_02276	CDS	1206	rodA_2	2.4.1.129	COG0772	Peptidoglycan glycosyltransferase RodA
FHKCOKFL_00669	CDS	654	rpe	5.1.3.1		Ribulose-phosphate 3-epimerase
FHKCOKFL_01717	CDS	669	rpiA_1	5.3.1.6		Ribose-5-phosphate isomerase A
FHKCOKFL_02164	CDS	684	rpiA_2	5.3.1.6	COG0120	Ribose-5-phosphate isomerase A
FHKCOKFL_02148	CDS	690	rplA			50S ribosomal protein L1
FHKCOKFL_01241	CDS	840	rplB			50S ribosomal protein L2
FHKCOKFL_01238	CDS	630	rplC		COG0087	50S ribosomal protein L3
FHKCOKFL_01239	CDS	624	rplD			50S ribosomal protein L4
FHKCOKFL_01250	CDS	543	rplE		COG0094	50S ribosomal protein L5
FHKCOKFL_01252	CDS	537	rplF			50S ribosomal protein L6
FHKCOKFL_02031	CDS	306	rplGA		COG1358	putative ribosomal protein YlxQ
FHKCOKFL_00174	CDS	453	rplI			50S ribosomal protein L9
FHKCOKFL_02147	CDS	504	rplJ			50S ribosomal protein L10
FHKCOKFL_02149	CDS	426	rplK			50S ribosomal protein L11
FHKCOKFL_02146	CDS	369	rplL		COG0222	50S ribosomal protein L7/L12
FHKCOKFL_01274	CDS	444	rplM		COG0102	50S ribosomal protein L13
FHKCOKFL_01248	CDS	369	rplN		COG0093	50S ribosomal protein L14
FHKCOKFL_01256	CDS	432	rplO			50S ribosomal protein L15
FHKCOKFL_01245	CDS	435	rplP		COG0197	50S ribosomal protein L16
FHKCOKFL_01263	CDS	384	rplQ			50S ribosomal protein L17
FHKCOKFL_01253	CDS	357	rplR		COG0256	50S ribosomal protein L18
FHKCOKFL_00652	CDS	357	rplS		COG0335	50S ribosomal protein L19
FHKCOKFL_00760	CDS	357	rplT		COG0292	50S ribosomal protein L20
FHKCOKFL_00697	CDS	309	rplU		COG0261	50S ribosomal protein L21
FHKCOKFL_01243	CDS	348	rplV		COG0091	50S ribosomal protein L22
FHKCOKFL_01240	CDS	294	rplW			50S ribosomal protein L23
FHKCOKFL_01249	CDS	312	rplX			50S ribosomal protein L24
FHKCOKFL_00695	CDS	279	rpmA			50S ribosomal protein L27
FHKCOKFL_00667	CDS	186	rpmB			50S ribosomal protein L28
FHKCOKFL_01246	CDS	195	rpmC			50S ribosomal protein L29
FHKCOKFL_01255	CDS	183	rpmD		COG1841	50S ribosomal protein L30
FHKCOKFL_01598	CDS	246	rpmE2		COG0254	50S ribosomal protein L31 type B
FHKCOKFL_02153	CDS	150	rpmG3		COG0267	50S ribosomal protein L33 3
FHKCOKFL_00718	CDS	150	rpmGA		COG0267	50S ribosomal protein L33 1
FHKCOKFL_00761	CDS	195	rpmI		COG0291	50S ribosomal protein L35
FHKCOKFL_01262	CDS	945	rpoA	2.7.7.6	COG0202	DNA-directed RNA polymerase subunit alpha
FHKCOKFL_01231	CDS	3606	rpoB	2.7.7.6	COG0085	DNA-directed RNA polymerase subunit beta
FHKCOKFL_01232	CDS	3642	rpoC	2.7.7.6	COG0086	DNA-directed RNA polymerase subunit beta'
FHKCOKFL_01608	CDS	609	rpoE			DNA-directed RNA polymerase subunit delta
FHKCOKFL_01492	CDS	1338	rpoN1		COG1508	RNA polymerase sigma-54 factor 1
FHKCOKFL_00677	CDS	213	rpoZ	2.7.7.6		DNA-directed RNA polymerase subunit omega
FHKCOKFL_00083	CDS	471	rppH_1	3.6.1.-		RNA pyrophosphohydrolase
FHKCOKFL_01586	CDS	438	rppH_2	3.6.1.-		RNA pyrophosphohydrolase
FHKCOKFL_02546	CDS	1290	rps1		COG0539	30S ribosomal protein S1
FHKCOKFL_02019	CDS	804	rpsB		COG0052	30S ribosomal protein S2
FHKCOKFL_01244	CDS	654	rpsC		COG0092	30S ribosomal protein S3
FHKCOKFL_02256	CDS	609	rpsD		COG0522	30S ribosomal protein S4
FHKCOKFL_01254	CDS	501	rpsE		COG0098	30S ribosomal protein S5
FHKCOKFL_00178	CDS	300	rpsF		COG0360	30S ribosomal protein S6
FHKCOKFL_01235	CDS	471	rpsG		COG0049	30S ribosomal protein S7
FHKCOKFL_01251	CDS	396	rpsH		COG0096	30S ribosomal protein S8
FHKCOKFL_01275	CDS	393	rpsI		COG0103	30S ribosomal protein S9
FHKCOKFL_01237	CDS	309	rpsJ		COG0051	30S ribosomal protein S10
FHKCOKFL_01261	CDS	390	rpsK			30S ribosomal protein S11
FHKCOKFL_01234	CDS	414	rpsL		COG0048	30S ribosomal protein S12
FHKCOKFL_01260	CDS	366	rpsM		COG0099	30S ribosomal protein S13
FHKCOKFL_03062	CDS	270	rpsN2		COG0199	Alternate 30S ribosomal protein S14
FHKCOKFL_01959	CDS	270	rpsO		COG0184	30S ribosomal protein S15
FHKCOKFL_00656	CDS	273	rpsP		COG0228	30S ribosomal protein S16
FHKCOKFL_01247	CDS	270	rpsQ		COG0186	30S ribosomal protein S17
FHKCOKFL_00176	CDS	237	rpsR		COG0238	30S ribosomal protein S18
FHKCOKFL_01242	CDS	276	rpsS		COG0185	30S ribosomal protein S19
FHKCOKFL_01958	CDS	255	rpsT		COG0268	30S ribosomal protein S20
FHKCOKFL_02073	CDS	189	rpsU			30S ribosomal protein S21
FHKCOKFL_00007	CDS	873	rqcH_1			Rqc2 RqcH
FHKCOKFL_00522	CDS	1707	rqcH_2		COG1293	Rqc2 RqcH
FHKCOKFL_00747	CDS	357	rsfS		COG0799	Ribosomal silencing factor RsfS
FHKCOKFL_00616	CDS	1059	rsgA_1	3.6.1.-		Small ribosomal subunit biogenesis GTPase RsgA
FHKCOKFL_00670	CDS	897	rsgA_2	3.6.1.-	COG1162	Small ribosomal subunit biogenesis GTPase RsgA
FHKCOKFL_01624	CDS	888	rsmA	2.1.1.182	COG0030	Ribosomal RNA small subunit methyltransferase A
FHKCOKFL_00673	CDS	1344	rsmB	2.1.1.176	COG0144	Ribosomal RNA small subunit methyltransferase B
FHKCOKFL_02138	CDS	609	rsmC	2.1.1.172	COG2813	Ribosomal RNA small subunit methyltransferase C
FHKCOKFL_01951	CDS	564	rsmD	2.1.1.171	COG0742	Ribosomal RNA small subunit methyltransferase D
FHKCOKFL_02058	CDS	753	rsmE	2.1.1.193	COG1385	Ribosomal RNA small subunit methyltransferase E
FHKCOKFL_00583	CDS	1368	rsmF	2.1.1.-	COG0144	Ribosomal RNA small subunit methyltransferase F
FHKCOKFL_00880	CDS	735	rsmG	2.1.1.-	COG0357	Ribosomal RNA small subunit methyltransferase G
FHKCOKFL_01898	CDS	960	rsmH	2.1.1.199		Ribosomal RNA small subunit methyltransferase H
FHKCOKFL_02128	CDS	897	rsmI	2.1.1.198	COG0313	Ribosomal RNA small subunit methyltransferase I
FHKCOKFL_02619	CDS	741	rsuA	5.4.99.19	COG1187	Ribosomal small subunit pseudouridine synthase A
FHKCOKFL_00638	CDS	540	rutB_1	3.5.1.110		Peroxyureidoacrylate/ureidoacrylate amidohydrolase RutB
FHKCOKFL_01819	CDS	555	rutB_2	3.5.1.110		Peroxyureidoacrylate/ureidoacrylate amidohydrolase RutB
FHKCOKFL_02770	CDS	612	ruvA	3.6.4.12	COG0632	Holliday junction ATP-dependent DNA helicase RuvA
FHKCOKFL_02771	CDS	1011	ruvB	3.6.4.12	COG2255	Holliday junction ATP-dependent DNA helicase RuvB
FHKCOKFL_02357	CDS	1968	sarA		COG4166	Oligopeptide-binding protein SarA
FHKCOKFL_00738	CDS	1644	sasA_1	2.7.-.-		Adaptive-response sensory-kinase SasA
FHKCOKFL_00891	CDS	1161	sasA_2	2.7.-.-		Adaptive-response sensory-kinase SasA
FHKCOKFL_00913	CDS	906	sasA_3	2.7.-.-		Adaptive-response sensory-kinase SasA
FHKCOKFL_02445	CDS	1377	sasA_4	2.7.-.-		Adaptive-response sensory-kinase SasA
FHKCOKFL_02723	CDS	1524	sasA_5	2.7.-.-		Adaptive-response sensory-kinase SasA
FHKCOKFL_03046	CDS	1176	sat	2.7.7.4	COG2046	Sulfate adenylyltransferase
FHKCOKFL_00735	CDS	1182	sbcD			Nuclease SbcCD subunit D
FHKCOKFL_00073	CDS	1233	sbnD_1			Staphyloferrin B transporter
FHKCOKFL_00422	CDS	1224	sbnD_2			Staphyloferrin B transporter
FHKCOKFL_01960	CDS	1203	sbnD_3			Staphyloferrin B transporter
FHKCOKFL_02554	CDS	765	scpA		COG1354	Segregation and condensation protein A
FHKCOKFL_02553	CDS	600	scpB			Segregation and condensation protein B
FHKCOKFL_00026	CDS	1506	scrB	3.2.1.26		Sucrose-6-phosphate hydrolase
FHKCOKFL_01605	CDS	1281	sdaC		COG0814	Serine transporter
FHKCOKFL_01603	CDS	903	sdhA	4.3.1.17		L-serine dehydratase, alpha chain
FHKCOKFL_02260	CDS	279	sdpR		COG0640	Transcriptional repressor SdpR
FHKCOKFL_01445	CDS	2364	secA		COG0653	Protein translocase subunit SecA
FHKCOKFL_01756	CDS	429	secB			Protein-export protein SecB
FHKCOKFL_01500	CDS	237	secG		COG1314	putative protein-export membrane protein SecG
FHKCOKFL_01257	CDS	1296	secY			Protein translocase subunit SecY
FHKCOKFL_01907	CDS	423	sepF			Cell division protein SepF
FHKCOKFL_00013	CDS	1179	serA	1.1.1.95	COG0111	D-3-phosphoglycerate dehydrogenase
FHKCOKFL_00012	CDS	1074	serC	2.6.1.52	COG1932	Phosphoserine aminotransferase
FHKCOKFL_00451	CDS	1383	serP2		COG1113	DL-alanine permease SerP2
FHKCOKFL_01220	CDS	1278	serS_1	6.1.1.11		Serine--tRNA ligase
FHKCOKFL_01606	CDS	1272	serS_2	6.1.1.11		Serine--tRNA ligase
FHKCOKFL_02083	CDS	1107	sigA		COG0568	RNA polymerase sigma factor SigA
FHKCOKFL_02154	CDS	564	sigH		COG1595	RNA polymerase sigma-H factor
FHKCOKFL_00660	CDS	3558	smc_1		COG1196	Chromosome partition protein Smc
FHKCOKFL_00736	CDS	3186	smc_2			Chromosome partition protein Smc
FHKCOKFL_01130	CDS	3315	smc_3			Chromosome partition protein Smc
FHKCOKFL_02457	CDS	4134	smc_4			Chromosome partition protein Smc
FHKCOKFL_02520	CDS	2685	smc_5			Chromosome partition protein Smc
FHKCOKFL_02522	CDS	2505	smc_6			Chromosome partition protein Smc
FHKCOKFL_02630	CDS	2952	smc_7			Chromosome partition protein Smc
FHKCOKFL_02741	CDS	1977	smc_8			Chromosome partition protein Smc
FHKCOKFL_02904	CDS	5223	smc_9			Chromosome partition protein Smc
FHKCOKFL_01503	CDS	471	smpB		COG0691	SsrA-binding protein
FHKCOKFL_00882	CDS	768	soj_1	3.6.-.-	COG1192	Sporulation initiation inhibitor protein Soj
FHKCOKFL_03000	CDS	861	soj_2	3.6.-.-	COG1192	Sporulation initiation inhibitor protein Soj
FHKCOKFL_02181	CDS	807	sorA		COG3715	PTS system sorbose-specific EIIC component
FHKCOKFL_01296	CDS	963	sorC		COG2390	Sorbitol operon regulator
FHKCOKFL_00962	CDS	1170	sotB			sugar efflux transporter
FHKCOKFL_00883	CDS	891	spo0J		COG1475	Stage 0 sporulation protein J
FHKCOKFL_01894	CDS	2388	spoIIIE		COG1674	DNA translocase SpoIIIE
FHKCOKFL_00196	CDS	588	spsB_1	3.4.21.89	COG0681	Signal peptidase IB
FHKCOKFL_01157	CDS	624	spsB_2	3.4.21.89	COG0681	Signal peptidase IB
FHKCOKFL_01158	CDS	618	spsB_3	3.4.21.89	COG0681	Signal peptidase IB
FHKCOKFL_00283	CDS	438	spxA_1		COG1393	Regulatory protein Spx
FHKCOKFL_00446	CDS	405	spxA_2		COG1393	Regulatory protein Spx
FHKCOKFL_01536	CDS	423	spxA_3		COG1393	Regulatory protein Spx
FHKCOKFL_02585	CDS	402	spxA_4		COG1393	Regulatory protein Spx
FHKCOKFL_03074	CDS	399	spxA_5		COG1393	Regulatory protein Spx
FHKCOKFL_00214	CDS	552	srlA_1		COG3730	PTS system glucitol/sorbitol-specific EIIC component
FHKCOKFL_00245	CDS	567	srlA_2		COG3730	PTS system glucitol/sorbitol-specific EIIC component
FHKCOKFL_00216	CDS	378	srlB_1		COG3731	PTS system glucitol/sorbitol-specific EIIA component
FHKCOKFL_00247	CDS	375	srlB_2		COG3731	PTS system glucitol/sorbitol-specific EIIA component
FHKCOKFL_00215	CDS	1020	srlE_1	2.7.1.198	COG3732	PTS system glucitol/sorbitol-specific EIIB component
FHKCOKFL_00246	CDS	1014	srlE_2	2.7.1.198	COG3732	PTS system glucitol/sorbitol-specific EIIB component
FHKCOKFL_00890	CDS	690	srrA_1		COG0745	Transcriptional regulatory protein SrrA
FHKCOKFL_02722	CDS	729	srrA_2		COG0745	Transcriptional regulatory protein SrrA
FHKCOKFL_00177	CDS	603	ssbA		COG0629	Single-stranded DNA-binding protein A
FHKCOKFL_02003	CDS	792	ssuB	3.6.3.-	COG1116	Aliphatic sulfonates import ATP-binding protein SsuB
FHKCOKFL_01578	CDS	1332	steT		COG0531	Serine/threonine exchanger SteT
FHKCOKFL_00672	CDS	747	stp	3.1.3.16	COG0631	Serine/threonine phosphatase stp
FHKCOKFL_02822	CDS	705	strA	3.4.22.-	COG3764	Sortase A
FHKCOKFL_00806	CDS	1239	sufS	2.8.1.7	COG0520	Cysteine desulfurase SufS
FHKCOKFL_00466	CDS	312	sufT_1			Fe-S protein maturation auxiliary factor SufT
FHKCOKFL_01285	CDS	327	sufT_2			Fe-S protein maturation auxiliary factor SufT
FHKCOKFL_01941	CDS	774	suhB	3.1.3.25	COG0483	Inositol-1-monophosphatase
FHKCOKFL_01955	CDS	486	tadA_1	3.5.4.33		tRNA-specific adenosine deaminase
FHKCOKFL_02137	CDS	507	tadA_2	3.5.4.33		tRNA-specific adenosine deaminase
FHKCOKFL_01035	CDS	645	tag_1	3.2.2.20	COG2818	DNA-3-methyladenine glycosylase 1
FHKCOKFL_02377	CDS	549	tag_2	3.2.2.20	COG2818	DNA-3-methyladenine glycosylase 1
FHKCOKFL_02458	CDS	564	tag_3	3.2.2.20	COG2818	DNA-3-methyladenine glycosylase 1
FHKCOKFL_01361	CDS	738	tagA_1	2.4.1.187	COG1922	N-acetylglucosaminyldiphosphoundecaprenol N-acetyl-beta-D-mannosaminyltransferase
FHKCOKFL_02193	CDS	738	tagA_2	2.4.1.187	COG1922	N-acetylglucosaminyldiphosphoundecaprenol N-acetyl-beta-D-mannosaminyltransferase
FHKCOKFL_01410	CDS	399	tagD_1	2.7.7.39	COG0615	Glycerol-3-phosphate cytidylyltransferase
FHKCOKFL_02431	CDS	405	tagD_2	2.7.7.39	COG0615	Glycerol-3-phosphate cytidylyltransferase
FHKCOKFL_02729	CDS	1578	tagE	2.4.1.52	COG0438	Poly(glycerol-phosphate) alpha-glucosyltransferase
FHKCOKFL_02432	CDS	1209	tagF	2.7.8.12	COG1887	Teichoic acid poly(glycerol phosphate) polymerase
FHKCOKFL_01726	CDS	816	tagG		COG1682	Teichoic acid translocation permease protein TagG
FHKCOKFL_01439	CDS	1098	tagO	2.7.8.33	COG0472	putative undecaprenyl-phosphate N-acetylglucosaminyl 1-phosphate transferase
FHKCOKFL_01211	CDS	1038	tagU_1	2.7.8.-	COG1316	Polyisoprenyl-teichoic acid--peptidoglycan teichoic acid transferase TagU
FHKCOKFL_02004	CDS	1161	tagU_2	2.7.8.-		Polyisoprenyl-teichoic acid--peptidoglycan teichoic acid transferase TagU
FHKCOKFL_02170	CDS	1194	tagU_3	2.7.8.-		Polyisoprenyl-teichoic acid--peptidoglycan teichoic acid transferase TagU
FHKCOKFL_00310	CDS	654	tal	2.2.1.2	COG0176	Transaldolase
FHKCOKFL_00504	CDS	660	tarI	2.7.7.40		Ribitol-5-phosphate cytidylyltransferase
FHKCOKFL_00503	CDS	1026	tarJ'	1.1.1.405	COG1063	Ribulose-5-phosphate reductase 2
FHKCOKFL_00502	CDS	1122	tarK	2.7.8.46		Teichoic acid ribitol-phosphate primase
FHKCOKFL_00501	CDS	1899	tarL	2.7.8.47		Teichoic acid poly(ribitol-phosphate) polymerase
FHKCOKFL_00874	CDS	708	tcyB		COG0765	L-cystine transport system permease protein TcyB
FHKCOKFL_00873	CDS	762	tcyC	3.6.3.-	COG1126	L-cystine import ATP-binding protein TcyC
FHKCOKFL_00023	CDS	915	tdh_1	1.1.1.103		L-threonine 3-dehydrogenase
FHKCOKFL_00090	CDS	978	tdh_2	1.1.1.103		L-threonine 3-dehydrogenase
FHKCOKFL_00250	CDS	933	tdh_3	1.1.1.103		L-threonine 3-dehydrogenase
FHKCOKFL_02296	CDS	579	tdk	2.7.1.21	COG1435	Thymidine kinase
FHKCOKFL_01477	CDS	1197	tetA			Tetracycline resistance protein, class B
FHKCOKFL_00117	CDS	2019	tetO			Tetracycline resistance protein TetO
FHKCOKFL_02773	CDS	1143	tgt	2.4.2.29		Queuine tRNA-ribosyltransferase
FHKCOKFL_00339	CDS	2292	thi4	2.4.2.59		Thiamine thiazole synthase
FHKCOKFL_00088	CDS	825	thiD	2.7.1.49		Hydroxymethylpyrimidine/phosphomethylpyrimidine kinase
FHKCOKFL_00087	CDS	654	thiE	2.5.1.3		Thiamine-phosphate synthase
FHKCOKFL_02252	CDS	1218	thiI	2.8.1.4	COG0301	putative tRNA sulfurtransferase
FHKCOKFL_00089	CDS	792	thiM	2.7.1.50	COG2145	Hydroxyethylthiazole kinase
FHKCOKFL_00668	CDS	660	thiN	2.7.6.2	COG1564	Thiamine pyrophosphokinase
FHKCOKFL_02185	CDS	876	thrB	2.7.1.39	COG0083	Homoserine kinase
FHKCOKFL_02660	CDS	1494	thrC	4.2.3.1	COG0498	Threonine synthase
FHKCOKFL_00763	CDS	2067	thrS	6.1.1.3	COG0441	Threonine--tRNA ligase
FHKCOKFL_02537	CDS	951	thyA	2.1.1.45	COG0207	Thymidylate synthase
FHKCOKFL_01965	CDS	1323	tig	5.2.1.8	COG0544	Trigger factor
FHKCOKFL_02852	CDS	1347	tilS	6.3.4.19	COG0037	tRNA(Ile)-lysidine synthase
FHKCOKFL_00311	CDS	1998	tkt_1	2.2.1.1		Transketolase
FHKCOKFL_01279	CDS	1479	tkt_2	2.2.1.1		Transketolase
FHKCOKFL_01280	CDS	486	tkt_3	2.2.1.1		Transketolase
FHKCOKFL_00686	CDS	819	tlyA		COG1189	Hemolysin A
FHKCOKFL_00745	CDS	1152	tmcAL	6.3.4.-	COG1323	tRNA(Met) cytidine acetate ligase
FHKCOKFL_02132	CDS	666	tmk	2.7.4.9	COG0125	Thymidylate kinase
FHKCOKFL_00480	CDS	2148	topA	5.6.2.1		DNA topoisomerase 1
FHKCOKFL_03089	CDS	1512	topB	5.6.2.1		DNA topoisomerase 3
FHKCOKFL_01496	CDS	759	tpiA	5.3.1.1		Triosephosphate isomerase
FHKCOKFL_02250	CDS	609	tpx	1.11.1.15		Thiol peroxidase
FHKCOKFL_02427	CDS	1644	treA	3.2.1.93	COG0366	Trehalose-6-phosphate hydrolase
FHKCOKFL_00318	CDS	2205	treP	2.4.1.64		Alpha,alpha-trehalose phosphorylase
FHKCOKFL_00157	CDS	2721	trePP	2.4.1.216	COG1554	Trehalose 6-phosphate phosphorylase
FHKCOKFL_02426	CDS	720	treR		COG2188	HTH-type transcriptional regulator TreR
FHKCOKFL_00816	CDS	645	trmB	2.1.1.33	COG0220	tRNA (guanine-N(7)-)-methyltransferase
FHKCOKFL_00653	CDS	741	trmD	2.1.1.228		tRNA (guanine-N(1)-)-methyltransferase
FHKCOKFL_00481	CDS	1326	trmFO	2.1.1.74	COG1206	Methylenetetrahydrofolate--tRNA-(uracil-5-)-methyltransferase TrmFO
FHKCOKFL_00731	CDS	768	trmH	2.1.1.34		tRNA (guanosine(18)-2'-O)-methyltransferase
FHKCOKFL_02566	CDS	708	trmK	2.1.1.217	COG2384	tRNA (adenine(22)-N(1))-methyltransferase
FHKCOKFL_01893	CDS	528	trmL	2.1.1.207	COG0219	tRNA (cytidine(34)-2'-O)-methyltransferase
FHKCOKFL_00639	CDS	795	trpA	4.2.1.20	COG0159	Tryptophan synthase alpha chain
FHKCOKFL_00640	CDS	1200	trpB	4.2.1.20	COG0133	Tryptophan synthase beta chain
FHKCOKFL_00642	CDS	783	trpC	4.1.1.48	COG0134	Indole-3-glycerol phosphate synthase
FHKCOKFL_00643	CDS	1020	trpD	2.4.2.18	COG0547	Anthranilate phosphoribosyltransferase
FHKCOKFL_00645	CDS	1437	trpE	4.1.3.27	COG0147	Anthranilate synthase component 1
FHKCOKFL_00641	CDS	627	trpF	5.3.1.24	COG0135	N-(5'-phosphoribosyl)anthranilate isomerase
FHKCOKFL_01646	CDS	1017	trpS2	6.1.1.2	COG0180	Tryptophan--tRNA ligase 2
FHKCOKFL_01273	CDS	789	truA	5.4.99.12	COG0101	tRNA pseudouridine synthase A
FHKCOKFL_02040	CDS	924	truB	5.4.99.25	COG0130	tRNA pseudouridine synthase B
FHKCOKFL_00382	CDS	321	trxA_1		COG0526	Thioredoxin
FHKCOKFL_02404	CDS	333	trxA_2		COG0526	Thioredoxin
FHKCOKFL_02784	CDS	312	trxA_3		COG0526	Thioredoxin
FHKCOKFL_01470	CDS	939	trxB	1.8.1.9	COG0492	Thioredoxin reductase
FHKCOKFL_02119	CDS	726	tsaB		COG1214	tRNA threonylcarbamoyladenosine biosynthesis protein TsaB
FHKCOKFL_02116	CDS	1038	tsaD	2.3.1.234	COG0533	tRNA N6-adenosine threonylcarbamoyltransferase
FHKCOKFL_01511	CDS	462	tsaE		COG0802	tRNA threonylcarbamoyladenosine biosynthesis protein TsaE
FHKCOKFL_02020	CDS	879	tsf		COG0264	Elongation factor Ts
FHKCOKFL_01287	CDS	933	ttdA	4.2.1.32	COG1951	L(+)-tartrate dehydratase subunit alpha
FHKCOKFL_01286	CDS	612	ttdB	4.2.1.32	COG1838	L(+)-tartrate dehydratase subunit beta
FHKCOKFL_01964	CDS	1188	tuf			Elongation factor Tu
FHKCOKFL_00746	CDS	735	tylM1	2.1.1.235		dTDP-3-amino-3,6-dideoxy-alpha-D-glucopyranose N,N-dimethyltransferase
FHKCOKFL_01942	CDS	1839	typA		COG1217	GTP-binding protein TypA/BipA
FHKCOKFL_01200	CDS	1257	tyrS	6.1.1.1		Tyrosine--tRNA ligase
FHKCOKFL_00363	CDS	1737	ubiB	2.7.-.-	COG0661	putative protein kinase UbiB
FHKCOKFL_00725	CDS	630	udk	2.7.1.48	COG0572	Uridine kinase
FHKCOKFL_02624	CDS	966	ugpA		COG1175	sn-glycerol-3-phosphate transport system permease protein UgpA
FHKCOKFL_02626	CDS	1350	ugpB		COG1653	sn-glycerol-3-phosphate-binding periplasmic protein UgpB
FHKCOKFL_01509	CDS	693	ung	3.2.2.27	COG0692	Uracil-DNA glycosylase
FHKCOKFL_02291	CDS	630	upp	2.4.2.9		Uracil phosphoribosyltransferase
FHKCOKFL_00411	CDS	828	uppP	3.6.1.27		Undecaprenyl-diphosphatase
FHKCOKFL_02023	CDS	780	uppS	2.5.1.31	COG0020	Ditrans,polycis-undecaprenyl-diphosphate synthase ((2E,6E)-farnesyl-diphosphate specific)
FHKCOKFL_00843	CDS	2439	urdA_1	1.3.99.33	COG0431	Urocanate reductase
FHKCOKFL_00844	CDS	615	urdA_2	1.3.99.33		Urocanate reductase
FHKCOKFL_00944	CDS	1815	urdA_3	1.3.99.33	COG1053	Urocanate reductase
FHKCOKFL_02331	CDS	552	urdA_4	1.3.99.33		Urocanate reductase
FHKCOKFL_03021	CDS	609	urdA_5	1.3.99.33	COG0431	Urocanate reductase
FHKCOKFL_01120	CDS	2508	uvrA_1		COG0178	UvrABC system protein A
FHKCOKFL_01480	CDS	2856	uvrA_2			UvrABC system protein A
FHKCOKFL_02650	CDS	2268	uvrA_3			UvrABC system protein A
FHKCOKFL_01479	CDS	2004	uvrB		COG0556	UvrABC system protein B
FHKCOKFL_01973	CDS	1815	uvrC		COG0322	UvrABC system protein C
FHKCOKFL_02249	CDS	2670	valS	6.1.1.9	COG0525	Valine--tRNA ligase
FHKCOKFL_00353	CDS	600	vbhT	2.7.7.-		Protein adenylyltransferase VbhT
FHKCOKFL_02435	CDS	564	vdcB	2.5.1.129		putative UbiX-like flavin prenyltransferase
FHKCOKFL_01623	CDS	252	veg		COG4466	Protein Veg
FHKCOKFL_00855	CDS	1122	vioD	4.2.1.145		Capreomycidine synthase
FHKCOKFL_00151	CDS	1875	walK	2.7.13.3		Sensor histidine kinase WalK
FHKCOKFL_00152	CDS	708	walR		COG0745	Transcriptional regulatory protein WalR
FHKCOKFL_01977	CDS	942	wbgU	5.1.3.7		UDP-N-acetylglucosamine 4-epimerase
FHKCOKFL_01979	CDS	1092	wbnH	2.4.1.306		O-antigen biosynthesis glycosyltransferase WbnH
FHKCOKFL_01395	CDS	669	wecA_1	2.7.8.40		UDP-N-acetylgalactosamine-undecaprenyl-phosphate N-acetylgalactosaminephosphotransferase
FHKCOKFL_01978	CDS	666	wecA_2	2.7.8.40		UDP-N-acetylgalactosamine-undecaprenyl-phosphate N-acetylgalactosaminephosphotransferase
FHKCOKFL_01487	CDS	933	whiA		COG1481	putative cell division protein WhiA
FHKCOKFL_00482	CDS	945	xerC_1		COG4974	Tyrosine recombinase XerC
FHKCOKFL_00612	CDS	1047	xerC_2			Tyrosine recombinase XerC
FHKCOKFL_00923	CDS	621	xerC_3			Tyrosine recombinase XerC
FHKCOKFL_02221	CDS	1146	xerC_4			Tyrosine recombinase XerC
FHKCOKFL_02501	CDS	918	xerC_5			Tyrosine recombinase XerC
FHKCOKFL_02745	CDS	1158	xerC_6			Tyrosine recombinase XerC
FHKCOKFL_02858	CDS	1164	xerC_7			Tyrosine recombinase XerC
FHKCOKFL_02914	CDS	1122	xerC_8			Tyrosine recombinase XerC
FHKCOKFL_02556	CDS	918	xerD			Tyrosine recombinase XerD
FHKCOKFL_01427	CDS	561	xerH		COG0582	Tyrosine recombinase XerH
FHKCOKFL_00298	CDS	2391	xpkA_1	4.1.2.9		Xylulose-5-phosphate phosphoketolase
FHKCOKFL_01850	CDS	2367	xpkA_2	4.1.2.9		Xylulose-5-phosphate phosphoketolase
FHKCOKFL_01324	CDS	588	xpt	2.4.2.22	COG0503	Xanthine phosphoribosyltransferase
FHKCOKFL_00689	CDS	1344	xseA	3.1.11.6	COG1570	Exodeoxyribonuclease 7 large subunit
FHKCOKFL_00688	CDS	231	xseB	3.1.11.6	COG1722	Exodeoxyribonuclease 7 small subunit
FHKCOKFL_00293	CDS	1602	xylB_1	2.7.1.17		Xylulose kinase
FHKCOKFL_01009	CDS	1122	xylB_2	1.1.1.90		Aryl-alcohol dehydrogenase
FHKCOKFL_01412	CDS	1515	xylB_3	2.7.1.17	COG1070	Xylulose kinase
FHKCOKFL_01740	CDS	1317	xylP_1			Isoprimeverose transporter
FHKCOKFL_02471	CDS	1401	xylP_2			Isoprimeverose transporter
FHKCOKFL_00292	CDS	1401	xylT			D-xylose transporter
FHKCOKFL_00107	CDS	747	yaaA		COG3022	Peroxide stress resistance protein YaaA
FHKCOKFL_02129	CDS	348	yabA		COG4467	Initiation-control protein YabA
FHKCOKFL_02160	CDS	1176	yacL	3.1.-.-	COG4956	putative PIN and TRAM-domain containing protein YacL
FHKCOKFL_01647	CDS	777	yafV	3.5.1.3		Omega-amidase YafV
FHKCOKFL_01192	CDS	504	yagU		COG3477	Inner membrane protein YagU
FHKCOKFL_01138	CDS	1029	yajO	1.1.-.-	COG0667	1-deoxyxylulose-5-phosphate synthase YajO
FHKCOKFL_01854	CDS	504	ybaK	4.2.-.-	COG2606	Cys-tRNA(Pro)/Cys-tRNA(Cys) deacylase YbaK
FHKCOKFL_01814	CDS	864	ybbH		COG1737	putative HTH-type transcriptional regulator YbbH
FHKCOKFL_02076	CDS	480	ybeY	3.1.-.-	COG0319	Endoribonuclease YbeY
FHKCOKFL_00770	CDS	717	ybhL		COG0670	Inner membrane protein YbhL
FHKCOKFL_02198	CDS	1107	ybiR		COG0471	Inner membrane protein YbiR
FHKCOKFL_01123	CDS	1623	ybiT		COG0488	putative ABC transporter ATP-binding protein YbiT
FHKCOKFL_01122	CDS	795	ybiV_1	3.1.3.23	COG0561	Sugar phosphatase YbiV
FHKCOKFL_01525	CDS	816	ybiV_2	3.1.3.23	COG0561	Sugar phosphatase YbiV
FHKCOKFL_01678	CDS	792	ybjI_1	3.1.3.104	COG0561	5-amino-6-(5-phospho-D-ribitylamino)uracil phosphatase YbjI
FHKCOKFL_02542	CDS	798	ybjI_2	3.1.3.104	COG0561	5-amino-6-(5-phospho-D-ribitylamino)uracil phosphatase YbjI
FHKCOKFL_02696	CDS	1437	ycaM		COG0531	Inner membrane transporter YcaM
FHKCOKFL_01515	CDS	903	yceM	1.-.-.-	COG0673	Putative oxidoreductase YceM
FHKCOKFL_00885	CDS	1101	ychF		COG0012	Ribosome-binding ATPase YchF
FHKCOKFL_00859	CDS	612	yciB_1	2.-.-.-	COG1376	Putative L,D-transpeptidase YciB
FHKCOKFL_00986	CDS	630	yciB_2	2.-.-.-	COG1376	Putative L,D-transpeptidase YciB
FHKCOKFL_00126	CDS	672	ycjU	5.4.2.6	COG0637	Beta-phosphoglucomutase
FHKCOKFL_02238	CDS	1353	yclM	2.7.2.4	COG0527	Aspartokinase 3
FHKCOKFL_00604	CDS	282	ycnE_1	1.-.-.-	COG1359	Putative monooxygenase YcnE
FHKCOKFL_02921	CDS	282	ycnE_2	1.-.-.-	COG1359	Putative monooxygenase YcnE
FHKCOKFL_02685	CDS	834	ycsE	3.1.3.104		5-amino-6-(5-phospho-D-ribitylamino)uracil phosphatase YcsE
FHKCOKFL_01178	CDS	558	ydaF_1	2.3.1.-	COG1670	Putative ribosomal N-acetyltransferase YdaF
FHKCOKFL_02280	CDS	555	ydaF_2	2.3.1.-	COG1670	Putative ribosomal N-acetyltransferase YdaF
FHKCOKFL_00386	CDS	696	ydcF		COG1434	Protein YdcF
FHKCOKFL_00937	CDS	588	ydeA	3.2.-.-	COG0693	putative protease YdeA
FHKCOKFL_00619	CDS	726	ydfK_1		COG1811	putative membrane protein YdfK
FHKCOKFL_01195	CDS	678	ydfK_2		COG1811	putative membrane protein YdfK
FHKCOKFL_01801	CDS	2685	ydgH		COG2409	Putative membrane protein YdgH
FHKCOKFL_00465	CDS	921	ydhF_1	1.-.-.-	COG4989	Oxidoreductase YdhF
FHKCOKFL_00972	CDS	954	ydhF_2	1.-.-.-	COG4989	Oxidoreductase YdhF
FHKCOKFL_00987	CDS	1206	ydhP		COG2814	Inner membrane transport protein YdhP
FHKCOKFL_00333	CDS	1206	ydiM_1			Inner membrane transport protein YdiM
FHKCOKFL_00336	CDS	1233	ydiM_2			Inner membrane transport protein YdiM
FHKCOKFL_00264	CDS	780	ydjF		COG1349	putative HTH-type transcriptional regulator YdjF
FHKCOKFL_00080	CDS	783	ydjP	3.-.-.-	COG0596	AB hydrolase superfamily protein YdjP
FHKCOKFL_01856	CDS	657	yedJ_1		COG1418	putative protein YedJ
FHKCOKFL_02978	CDS	360	yedJ_2		COG1418	putative protein YedJ
FHKCOKFL_00599	CDS	897	yegS	2.7.1.-		lipid kinase YegS
FHKCOKFL_01478	CDS	648	yfbR	3.1.3.89	COG1896	5'-deoxynucleotidase YfbR
FHKCOKFL_00140	CDS	747	yfcA_1		COG0730	putative membrane transporter protein YfcA
FHKCOKFL_01874	CDS	774	yfcA_2		COG0730	putative membrane transporter protein YfcA
FHKCOKFL_00469	CDS	990	yfeW_1	3.4.16.4		Putative D-alanyl-D-alanine carboxypeptidase
FHKCOKFL_02300	CDS	1020	yfeW_2	3.4.16.4	COG1680	Putative D-alanyl-D-alanine carboxypeptidase
FHKCOKFL_02015	CDS	759	yfiC	2.1.1.223		tRNA1(Val) (adenine(37)-N6)-methyltransferase
FHKCOKFL_00969	CDS	930	yfiY		COG0614	putative siderophore-binding lipoprotein YfiY
FHKCOKFL_00417	CDS	1551	yfkN		COG0737	Trifunctional nucleotide phosphoesterase protein YfkN
FHKCOKFL_00134	CDS	1416	yflS_1		COG0471	Putative malate transporter YflS
FHKCOKFL_01284	CDS	1422	yflS_2		COG0471	Putative malate transporter YflS
FHKCOKFL_01295	CDS	1419	yflS_3		COG0471	Putative malate transporter YflS
FHKCOKFL_01143	CDS	684	yfnB	3.-.-.-	COG1011	Putative HAD-hydrolase YfnB
FHKCOKFL_01016	CDS	891	yghA	1.-.-.-		putative oxidoreductase YghA
FHKCOKFL_00600	CDS	366	yhaI		COG3152	Inner membrane protein YhaI
FHKCOKFL_00848	CDS	981	yhaM	3.1.-.-	COG3481	3'-5' exoribonuclease YhaM
FHKCOKFL_01169	CDS	1218	yhaP		COG1668	putative protein YhaP
FHKCOKFL_00585	CDS	1500	yhdG_1		COG0531	putative amino acid permease YhdG
FHKCOKFL_01311	CDS	1428	yhdG_2		COG0531	putative amino acid permease YhdG
FHKCOKFL_01556	CDS	1398	yhdG_3		COG0531	putative amino acid permease YhdG
FHKCOKFL_02362	CDS	1425	yhdG_4		COG0531	putative amino acid permease YhdG
FHKCOKFL_01136	CDS	1788	yheH	3.6.3.-	COG1132	putative multidrug resistance ABC transporter ATP-binding/permease protein YheH
FHKCOKFL_00220	CDS	1749	yheI_1	3.6.3.-	COG1132	putative multidrug resistance ABC transporter ATP-binding/permease protein YheI
FHKCOKFL_01135	CDS	1752	yheI_2	3.6.3.-	COG1132	putative multidrug resistance ABC transporter ATP-binding/permease protein YheI
FHKCOKFL_02115	CDS	1983	yheS_1		COG0488	putative ABC transporter ATP-binding protein YheS
FHKCOKFL_02705	CDS	1554	yheS_2		COG0488	putative ABC transporter ATP-binding protein YheS
FHKCOKFL_01876	CDS	642	yhfK	4.-.-.-	COG0702	putative sugar epimerase YhfK
FHKCOKFL_02188	CDS	2184	yhgF		COG2183	Protein YhgF
FHKCOKFL_01582	CDS	1155	yhhS			putative MFS-type transporter YhhS
FHKCOKFL_01816	CDS	1020	yhhX	1.-.-.-	COG0673	putative oxidoreductase YhhX
FHKCOKFL_00014	CDS	444	yiaC	2.3.1.-	COG0454	Peptidyl-lysine N-acetyltransferase YiaC
FHKCOKFL_00712	CDS	414	yibN		COG0607	putative protein YibN
FHKCOKFL_00435	CDS	918	yicL_1		COG0697	putative inner membrane transporter YicL
FHKCOKFL_01087	CDS	906	yicL_2		COG0697	putative inner membrane transporter YicL
FHKCOKFL_02639	CDS	939	yicL_3		COG0697	putative inner membrane transporter YicL
FHKCOKFL_02687	CDS	927	yicL_4		COG0697	putative inner membrane transporter YicL
FHKCOKFL_02719	CDS	939	yicL_5		COG0697	putative inner membrane transporter YicL
FHKCOKFL_01676	CDS	816	yidA_1	3.1.3.23	COG0561	Sugar phosphatase YidA
FHKCOKFL_02640	CDS	822	yidA_2	3.1.3.23	COG0561	Sugar phosphatase YidA
FHKCOKFL_02661	CDS	798	yidA_3	3.1.3.23	COG0561	Sugar phosphatase YidA
FHKCOKFL_00733	CDS	924	yidC			Membrane protein insertase YidC
FHKCOKFL_00082	CDS	1365	yifK		COG1113	putative transport protein YifK
FHKCOKFL_01441	CDS	648	yigZ		COG1739	IMPACT family member YigZ
FHKCOKFL_03043	CDS	1857	yitJ		COG0646	Bifunctional homocysteine S-methyltransferase/5,10-methylenetetrahydrofolate reductase
FHKCOKFL_00584	CDS	816	yitU	3.1.3.104	COG0561	5-amino-6-(5-phospho-D-ribitylamino)uracil phosphatase YitU
FHKCOKFL_02092	CDS	468	yjaB	2.3.1.-	COG0454	Peptidyl-lysine N-acetyltransferase YjaB
FHKCOKFL_03069	CDS	663	yjbM	2.7.6.5	COG2357	GTP pyrophosphokinase YjbM
FHKCOKFL_02163	CDS	297	yjdJ		COG2388	putative protein YjdJ
FHKCOKFL_01012	CDS	1485	yjeM			Inner membrane transporter YjeM
FHKCOKFL_02018	CDS	723	yjjG	3.1.3.5	COG1011	Pyrimidine 5'-nucleotidase YjjG
FHKCOKFL_00932	CDS	1089	yjmC_1	1.1.1.-	COG2055	putative oxidoreductase YjmC
FHKCOKFL_01278	CDS	1089	yjmC_2	1.1.1.-	COG2055	putative oxidoreductase YjmC
FHKCOKFL_02710	CDS	894	ykfC	3.4.14.13	COG0791	Gamma-D-glutamyl-L-lysine dipeptidyl-peptidase
FHKCOKFL_00934	CDS	714	yknY	3.6.3.-	COG1136	putative ABC transporter ATP-binding protein YknY
FHKCOKFL_00061	CDS	1701	ykoD_1	3.6.3.-	COG1122	Putative HMP/thiamine import ATP-binding protein YkoD
FHKCOKFL_02390	CDS	1407	ykoD_2	3.6.3.-	COG1122	Putative HMP/thiamine import ATP-binding protein YkoD
FHKCOKFL_02391	CDS	570	ykoE		COG4721	Putative HMP/thiamine permease protein YkoE
FHKCOKFL_00840	CDS	996	ykoT	2.4.-.-		putative glycosyltransferase YkoT
FHKCOKFL_02789	CDS	492	ykuL		COG0517	CBS domain-containing protein YkuL
FHKCOKFL_02792	CDS	894	ykuT		COG0668	putative MscS family protein YkuT
FHKCOKFL_01953	CDS	1047	ylbL		COG3480	putative protein YlbL
FHKCOKFL_00410	CDS	519	ymdB_1	3.1.1.106	COG2110	O-acetyl-ADP-ribose deacetylase
FHKCOKFL_02230	CDS	807	ymdB_2	3.1.4.16	COG1692	2',3'-cyclic-nucleotide 2'-phosphodiesterase
FHKCOKFL_00729	CDS	360	yodB		COG1733	HTH-type transcriptional regulator YodB
FHKCOKFL_00128	CDS	654	yodC_1	1.-.-.-	COG0778	Putative NAD(P)H nitroreductase YodC
FHKCOKFL_01079	CDS	654	yodC_2	1.-.-.-	COG0778	Putative NAD(P)H nitroreductase YodC
FHKCOKFL_01809	CDS	561	yodC_3	1.-.-.-	COG0778	Putative NAD(P)H nitroreductase YodC
FHKCOKFL_00694	CDS	1062	ypdF	3.4.11.-	COG0006	Aminopeptidase YpdF
FHKCOKFL_00449	CDS	501	ypjQ		COG1267	putative protein YpjQ
FHKCOKFL_00407	CDS	969	ypuA		COG4086	putative protein YpuA
FHKCOKFL_00751	CDS	1137	yqeH		COG1161	putative protein YqeH
FHKCOKFL_01957	CDS	1062	yqeN		COG1466	putative protein YqeN
FHKCOKFL_02074	CDS	444	yqeY		COG1610	putative protein YqeY
FHKCOKFL_02072	CDS	819	yqfL	2.7.11.32	COG1806	Putative pyruvate, phosphate dikinase regulatory protein
FHKCOKFL_00717	CDS	567	yqgN		COG0212	putative protein YqgN
FHKCOKFL_02780	CDS	435	yrrK	3.1.-.-	COG0816	Putative pre-16S rRNA nuclease
FHKCOKFL_00988	CDS	363	ytcD		COG1733	putative HTH-type transcriptional regulator YtcD
FHKCOKFL_00223	CDS	963	yteP		COG4209	putative multiple-sugar transport system permease YteP
FHKCOKFL_01930	CDS	960	ytlR	2.7.1.-	COG1597	Putative lipid kinase YtlR
FHKCOKFL_01833	CDS	321	ytpP			Thioredoxin-like protein YtpP
FHKCOKFL_01746	CDS	354	ytrA_1		COG1725	HTH-type transcriptional repressor YtrA
FHKCOKFL_02084	CDS	390	ytrA_2		COG1725	HTH-type transcriptional repressor YtrA
FHKCOKFL_01745	CDS	894	ytrB_1		COG1131	ABC transporter ATP-binding protein YtrB
FHKCOKFL_01821	CDS	711	ytrB_2		COG1131	ABC transporter ATP-binding protein YtrB
FHKCOKFL_02085	CDS	894	ytrB_3		COG1131	ABC transporter ATP-binding protein YtrB
FHKCOKFL_00272	CDS	411	yueI_1		COG5506	putative protein YueI
FHKCOKFL_00297	CDS	399	yueI_2		COG5506	putative protein YueI
FHKCOKFL_02819	CDS	408	yugI		COG1098	General stress protein 13
FHKCOKFL_01805	CDS	996	yumC	1.18.1.2	COG0492	Ferredoxin--NADP reductase 2
FHKCOKFL_00968	CDS	795	yusV		COG1120	putative siderophore transport system ATP-binding protein YusV
FHKCOKFL_02815	CDS	792	yutF	3.1.3.-	COG0647	Acid sugar phosphatase
FHKCOKFL_01155	CDS	498	yvbK	2.3.1.-		putative N-acetyltransferase YvbK
FHKCOKFL_01485	CDS	885	yvcJ		COG1660	Nucleotide-binding protein YvcJ
FHKCOKFL_02142	CDS	576	yvdD		COG1611	LOG family protein YvdD
FHKCOKFL_00158	CDS	672	yvdM	5.4.2.6	COG0637	Beta-phosphoglucomutase
FHKCOKFL_03094	CDS	1599	yveA		COG0531	Aspartate-proton symporter
FHKCOKFL_00069	CDS	849	yvgN	1.1.1.-	COG0656	Glyoxal reductase
FHKCOKFL_02455	CDS	693	ywaC	2.7.6.5	COG2357	GTP pyrophosphokinase YwaC
FHKCOKFL_02293	CDS	1020	ywlC	2.7.7.87	COG0009	Threonylcarbamoyl-AMP synthase
FHKCOKFL_00274	CDS	426	ywnA_1		COG1959	Putative HTH-type transcriptional regulator YwnA
FHKCOKFL_02437	CDS	441	ywnA_2		COG1959	Putative HTH-type transcriptional regulator YwnA
FHKCOKFL_00893	CDS	498	ywnH	2.3.1.183	COG1247	Putative phosphinothricin acetyltransferase YwnH
FHKCOKFL_01508	CDS	870	ywpJ	3.1.3.-	COG0561	Phosphatase YwpJ
FHKCOKFL_01975	CDS	708	ywqD	2.7.10.2	COG0489	Tyrosine-protein kinase YwqD
FHKCOKFL_01976	CDS	822	ywqE	3.1.3.48	COG4464	Tyrosine-protein phosphatase YwqE
FHKCOKFL_01077	CDS	657	yxdL		COG1136	ABC transporter ATP-binding protein YxdL
FHKCOKFL_00125	CDS	1017	yxeI_1		COG3049	putative protein YxeI
FHKCOKFL_00432	CDS	987	yxeI_2		COG3049	putative protein YxeI
FHKCOKFL_01798	CDS	954	yxeI_3		COG3049	putative protein YxeI
FHKCOKFL_00756	CDS	348	yybR		COG1733	putative HTH-type transcriptional regulator YybR
FHKCOKFL_00071	CDS	1194	yycB		COG2807	putative transporter YycB
FHKCOKFL_00149	CDS	855	yycI		COG4853	Two-component system WalR/WalK regulatory protein YycI
FHKCOKFL_00148	CDS	816	yycJ	3.-.-.-	COG1235	Putative metallo-hydrolase YycJ
FHKCOKFL_01645	CDS	711	yydK_1		COG2188	putative HTH-type transcriptional regulator YydK
FHKCOKFL_02681	CDS	708	yydK_2		COG2188	putative HTH-type transcriptional regulator YydK
FHKCOKFL_02782	CDS	258	zapA			Cell division protein ZapA
FHKCOKFL_01619	CDS	804	znuB		COG1108	High-affinity zinc uptake system membrane protein ZnuB
FHKCOKFL_01620	CDS	699	znuC	7.2.2.-	COG1121	High-affinity zinc uptake system ATP-binding protein ZnuC
FHKCOKFL_00459	CDS	1845	zosA	3.6.3.-	COG2217	Zinc-transporting ATPase
FHKCOKFL_01562	CDS	444	zur		COG0735	Zinc-specific metallo-regulatory protein
FHKCOKFL_01869	CDS	1485	zwf	1.1.1.49	COG0364	Glucose-6-phosphate 1-dehydrogenase
FHKCOKFL_00001	CDS	381				hypothetical protein
FHKCOKFL_00005	CDS	192				hypothetical protein
FHKCOKFL_00008	CDS	351				hypothetical protein
FHKCOKFL_00009	CDS	222				hypothetical protein
FHKCOKFL_00017	CDS	843				hypothetical protein
FHKCOKFL_00018	CDS	132				hypothetical protein
FHKCOKFL_00019	CDS	2886				hypothetical protein
FHKCOKFL_00027	CDS	1956				hypothetical protein
FHKCOKFL_00029	CDS	273				hypothetical protein
FHKCOKFL_00030	CDS	2847				hypothetical protein
FHKCOKFL_00034	CDS	831				hypothetical protein
FHKCOKFL_00035	CDS	885				hypothetical protein
FHKCOKFL_00036	CDS	1290				hypothetical protein
FHKCOKFL_00046	CDS	519				hypothetical protein
FHKCOKFL_00047	CDS	90				hypothetical protein
FHKCOKFL_00050	CDS	663				hypothetical protein
FHKCOKFL_00051	CDS	1623			COG3559	Multidrug efflux system permease protein
FHKCOKFL_00052	CDS	918		7.6.2.-	COG1131	Multidrug efflux system ATP-binding protein
FHKCOKFL_00054	CDS	492				hypothetical protein
FHKCOKFL_00055	CDS	813				hypothetical protein
FHKCOKFL_00056	CDS	786				hypothetical protein
FHKCOKFL_00057	CDS	330				hypothetical protein
FHKCOKFL_00059	CDS	219				hypothetical protein
FHKCOKFL_00060	CDS	561				hypothetical protein
FHKCOKFL_00063	CDS	1110		1.-.-.-		putative oxidoreductase
FHKCOKFL_00064	CDS	1518				hypothetical protein
FHKCOKFL_00065	CDS	813				hypothetical protein
FHKCOKFL_00066	CDS	1695		4.2.1.53	COG4716	Oleate hydratase
FHKCOKFL_00067	CDS	456				hypothetical protein
FHKCOKFL_00070	CDS	111				hypothetical protein
FHKCOKFL_00072	CDS	330				hypothetical protein
FHKCOKFL_00074	CDS	456				hypothetical protein
FHKCOKFL_00075	CDS	423				Acid shock protein
FHKCOKFL_00076	CDS	474				hypothetical protein
FHKCOKFL_00077	CDS	603		1.6.5.7		2-hydroxy-1,4-benzoquinone reductase
FHKCOKFL_00078	CDS	195				hypothetical protein
FHKCOKFL_00081	CDS	708				hypothetical protein
FHKCOKFL_00084	CDS	1593				hypothetical protein
FHKCOKFL_00085	CDS	741		2.4.2.-	COG2071	Putative glutamine amidotransferase
FHKCOKFL_00086	CDS	1200				hypothetical protein
FHKCOKFL_00101	CDS	234				hypothetical protein
FHKCOKFL_00103	CDS	126				hypothetical protein
FHKCOKFL_00104	CDS	750				hypothetical protein
FHKCOKFL_00106	CDS	435				hypothetical protein
FHKCOKFL_00110	CDS	324				hypothetical protein
FHKCOKFL_00111	CDS	1005				Zinc-type alcohol dehydrogenase-like protein
FHKCOKFL_00113	CDS	492				hypothetical protein
FHKCOKFL_00114	CDS	894				hypothetical protein
FHKCOKFL_00115	CDS	447				hypothetical protein
FHKCOKFL_00116	CDS	210				hypothetical protein
FHKCOKFL_00119	CDS	921				hypothetical protein
FHKCOKFL_00120	CDS	669				hypothetical protein
FHKCOKFL_00121	CDS	450				hypothetical protein
FHKCOKFL_00124	CDS	1344				hypothetical protein
FHKCOKFL_00127	CDS	1536				hypothetical protein
FHKCOKFL_00132	CDS	426				hypothetical protein
FHKCOKFL_00135	CDS	2370				hypothetical protein
FHKCOKFL_00136	CDS	648				hypothetical protein
FHKCOKFL_00137	CDS	369				hypothetical protein
FHKCOKFL_00139	CDS	492				hypothetical protein
FHKCOKFL_00141	CDS	609				hypothetical protein
FHKCOKFL_00142	CDS	405				hypothetical protein
FHKCOKFL_00143	CDS	186				hypothetical protein
FHKCOKFL_00144	CDS	1638				hypothetical protein
FHKCOKFL_00145	CDS	1260				hypothetical protein
FHKCOKFL_00150	CDS	1326				hypothetical protein
FHKCOKFL_00154	CDS	225				hypothetical protein
FHKCOKFL_00156	CDS	450				hypothetical protein
FHKCOKFL_00159	CDS	768		3.1.3.-		Putative phosphatase
FHKCOKFL_00160	CDS	96				hypothetical protein
FHKCOKFL_00167	CDS	210				hypothetical protein
FHKCOKFL_00169	CDS	129				hypothetical protein
FHKCOKFL_00172	CDS	1224				hypothetical protein
FHKCOKFL_00182	CDS	234				hypothetical protein
FHKCOKFL_00189	CDS	969				hypothetical protein
FHKCOKFL_00192	CDS	735				hypothetical protein
FHKCOKFL_00193	CDS	1050				hypothetical protein
FHKCOKFL_00194	CDS	342				hypothetical protein
FHKCOKFL_00195	CDS	1539				hypothetical protein
FHKCOKFL_00197	CDS	126				hypothetical protein
FHKCOKFL_00199	CDS	423				hypothetical protein
FHKCOKFL_00201	CDS	483				hypothetical protein
FHKCOKFL_00204	CDS	546				hypothetical protein
FHKCOKFL_00205	CDS	462				hypothetical protein
FHKCOKFL_00213	CDS	507				hypothetical protein
FHKCOKFL_00219	CDS	1791			COG1132	putative ABC transporter ATP-binding protein
FHKCOKFL_00222	CDS	1851				hypothetical protein
FHKCOKFL_00225	CDS	1473				hypothetical protein
FHKCOKFL_00227	CDS	612				hypothetical protein
FHKCOKFL_00228	CDS	1713				hypothetical protein
FHKCOKFL_00232	CDS	2148				hypothetical protein
FHKCOKFL_00234	CDS	1290				hypothetical protein
FHKCOKFL_00238	CDS	1710				hypothetical protein
FHKCOKFL_00240	CDS	1386				hypothetical protein
FHKCOKFL_00244	CDS	516				hypothetical protein
FHKCOKFL_00251	CDS	465				hypothetical protein
FHKCOKFL_00260	CDS	288				hypothetical protein
FHKCOKFL_00261	CDS	1551				hypothetical protein
FHKCOKFL_00262	CDS	312				hypothetical protein
FHKCOKFL_00263	CDS	462				hypothetical protein
FHKCOKFL_00271	CDS	690				hypothetical protein
FHKCOKFL_00277	CDS	234				hypothetical protein
FHKCOKFL_00280	CDS	129				hypothetical protein
FHKCOKFL_00281	CDS	1263				hypothetical protein
FHKCOKFL_00285	CDS	246				hypothetical protein
FHKCOKFL_00286	CDS	135				hypothetical protein
FHKCOKFL_00288	CDS	372				hypothetical protein
FHKCOKFL_00300	CDS	471				hypothetical protein
FHKCOKFL_00303	CDS	1110		1.1.1.301		D-arabitol-phosphate dehydrogenase
FHKCOKFL_00305	CDS	432				hypothetical protein
FHKCOKFL_00312	CDS	816		3.1.3.-		Putative phosphatase
FHKCOKFL_00314	CDS	237				hypothetical protein
FHKCOKFL_00315	CDS	2301		2.4.1.161	COG1501	Oligosaccharide 4-alpha-D-glucosyltransferase
FHKCOKFL_00316	CDS	1422				hypothetical protein
FHKCOKFL_00326	CDS	1089				hypothetical protein
FHKCOKFL_00327	CDS	909				hypothetical protein
FHKCOKFL_00330	CDS	732				hypothetical protein
FHKCOKFL_00331	CDS	792				hypothetical protein
FHKCOKFL_00332	CDS	372				hypothetical protein
FHKCOKFL_00340	CDS	369				FMN-binding protein
FHKCOKFL_00343	CDS	1029		5.1.3.21	COG2017	Maltose epimerase
FHKCOKFL_00352	CDS	447				hypothetical protein
FHKCOKFL_00356	CDS	1578				hypothetical protein
FHKCOKFL_00357	CDS	1281				hypothetical protein
FHKCOKFL_00358	CDS	1953				hypothetical protein
FHKCOKFL_00365	CDS	1194				hypothetical protein
FHKCOKFL_00366	CDS	1338				hypothetical protein
FHKCOKFL_00367	CDS	300				hypothetical protein
FHKCOKFL_00368	CDS	588				hypothetical protein
FHKCOKFL_00369	CDS	279				hypothetical protein
FHKCOKFL_00370	CDS	573				hypothetical protein
FHKCOKFL_00371	CDS	693				hypothetical protein
FHKCOKFL_00372	CDS	1014				hypothetical protein
FHKCOKFL_00373	CDS	2151				hypothetical protein
FHKCOKFL_00375	CDS	474				hypothetical protein
FHKCOKFL_00378	CDS	219				hypothetical protein
FHKCOKFL_00379	CDS	555				hypothetical protein
FHKCOKFL_00380	CDS	204				hypothetical protein
FHKCOKFL_00381	CDS	270				hypothetical protein
FHKCOKFL_00385	CDS	972				hypothetical protein
FHKCOKFL_00388	CDS	954				hypothetical protein
FHKCOKFL_00389	CDS	579				hypothetical protein
FHKCOKFL_00390	CDS	1002				hypothetical protein
FHKCOKFL_00391	CDS	312				hypothetical protein
FHKCOKFL_00392	CDS	594				hypothetical protein
FHKCOKFL_00394	CDS	372				hypothetical protein
FHKCOKFL_00395	CDS	336				hypothetical protein
FHKCOKFL_00396	CDS	1062				hypothetical protein
FHKCOKFL_00398	CDS	198				hypothetical protein
FHKCOKFL_00399	CDS	546				hypothetical protein
FHKCOKFL_00401	CDS	669				hypothetical protein
FHKCOKFL_00402	CDS	504				hypothetical protein
FHKCOKFL_00404	CDS	810				hypothetical protein
FHKCOKFL_00405	CDS	1035				hypothetical protein
FHKCOKFL_00406	CDS	3408				hypothetical protein
FHKCOKFL_00408	CDS	324				hypothetical protein
FHKCOKFL_00409	CDS	573				hypothetical protein
FHKCOKFL_00412	CDS	342				hypothetical protein
FHKCOKFL_00413	CDS	462				hypothetical protein
FHKCOKFL_00414	CDS	753				hypothetical protein
FHKCOKFL_00415	CDS	861		1.-.-.-	COG0656	putative oxidoreductase/MSMEI_2347
FHKCOKFL_00416	CDS	933				hypothetical protein
FHKCOKFL_00418	CDS	2613		7.2.2.10		Calcium-transporting ATPase 1
FHKCOKFL_00419	CDS	474				hypothetical protein
FHKCOKFL_00420	CDS	471				hypothetical protein
FHKCOKFL_00424	CDS	387				hypothetical protein
FHKCOKFL_00425	CDS	294				hypothetical protein
FHKCOKFL_00426	CDS	183				hypothetical protein
FHKCOKFL_00428	CDS	417				hypothetical protein
FHKCOKFL_00429	CDS	273				hypothetical protein
FHKCOKFL_00433	CDS	678				hypothetical protein
FHKCOKFL_00434	CDS	699				hypothetical protein
FHKCOKFL_00437	CDS	639				hypothetical protein
FHKCOKFL_00438	CDS	144				hypothetical protein
FHKCOKFL_00439	CDS	339				hypothetical protein
FHKCOKFL_00440	CDS	444				hypothetical protein
FHKCOKFL_00441	CDS	507				hypothetical protein
FHKCOKFL_00442	CDS	366				hypothetical protein
FHKCOKFL_00444	CDS	324				hypothetical protein
FHKCOKFL_00445	CDS	375				hypothetical protein
FHKCOKFL_00447	CDS	420				hypothetical protein
FHKCOKFL_00450	CDS	894				hypothetical protein
FHKCOKFL_00453	CDS	144				hypothetical protein
FHKCOKFL_00454	CDS	1092				hypothetical protein
FHKCOKFL_00456	CDS	1185				hypothetical protein
FHKCOKFL_00457	CDS	378				hypothetical protein
FHKCOKFL_00458	CDS	180				hypothetical protein
FHKCOKFL_00461	CDS	642				hypothetical protein
FHKCOKFL_00462	CDS	429				hypothetical protein
FHKCOKFL_00463	CDS	246				hypothetical protein
FHKCOKFL_00464	CDS	525				hypothetical protein
FHKCOKFL_00470	CDS	516				hypothetical protein
FHKCOKFL_00472	CDS	699				hypothetical protein
FHKCOKFL_00473	CDS	936				hypothetical protein
FHKCOKFL_00475	CDS	1149				hypothetical protein
FHKCOKFL_00476	CDS	228				hypothetical protein
FHKCOKFL_00479	CDS	867				hypothetical protein
FHKCOKFL_00493	CDS	201				hypothetical protein
FHKCOKFL_00494	CDS	855				hypothetical protein
FHKCOKFL_00495	CDS	1521				hypothetical protein
FHKCOKFL_00496	CDS	1305				hypothetical protein
FHKCOKFL_00497	CDS	408				hypothetical protein
FHKCOKFL_00505	CDS	1350				hypothetical protein
FHKCOKFL_00507	CDS	351				hypothetical protein
FHKCOKFL_00508	CDS	885				hypothetical protein
FHKCOKFL_00510	CDS	858				hypothetical protein
FHKCOKFL_00511	CDS	738				hypothetical protein
FHKCOKFL_00512	CDS	309				hypothetical protein
FHKCOKFL_00513	CDS	333				hypothetical protein
FHKCOKFL_00514	CDS	1188				hypothetical protein
FHKCOKFL_00515	CDS	789				hypothetical protein
FHKCOKFL_00516	CDS	291				hypothetical protein
FHKCOKFL_00517	CDS	735				hypothetical protein
FHKCOKFL_00518	CDS	738				hypothetical protein
FHKCOKFL_00519	CDS	390		2.3.1.-		Acetyltransferase
FHKCOKFL_00521	CDS	423				hypothetical protein
FHKCOKFL_00523	CDS	762				hypothetical protein
FHKCOKFL_00525	CDS	495				hypothetical protein
FHKCOKFL_00526	CDS	726				hypothetical protein
FHKCOKFL_00527	CDS	372				hypothetical protein
FHKCOKFL_00528	CDS	669		2.3.1.28		Chloramphenicol acetyltransferase
FHKCOKFL_00529	CDS	102				hypothetical protein
FHKCOKFL_00530	CDS	120				hypothetical protein
FHKCOKFL_00539	CDS	387				hypothetical protein
FHKCOKFL_00542	CDS	795				hypothetical protein
FHKCOKFL_00543	CDS	1080				hypothetical protein
FHKCOKFL_00545	CDS	753				hypothetical protein
FHKCOKFL_00547	CDS	1206				hypothetical protein
FHKCOKFL_00548	CDS	201				hypothetical protein
FHKCOKFL_00549	CDS	144				hypothetical protein
FHKCOKFL_00552	CDS	408				hypothetical protein
FHKCOKFL_00553	CDS	753				hypothetical protein
FHKCOKFL_00554	CDS	198				hypothetical protein
FHKCOKFL_00556	CDS	123				hypothetical protein
FHKCOKFL_00558	CDS	570				hypothetical protein
FHKCOKFL_00562	CDS	1011				hypothetical protein
FHKCOKFL_00563	CDS	1662				hypothetical protein
FHKCOKFL_00564	CDS	501				Putative universal stress protein
FHKCOKFL_00565	CDS	858				hypothetical protein
FHKCOKFL_00568	CDS	201				hypothetical protein
FHKCOKFL_00571	CDS	1206		2.6.1.1		Aspartate aminotransferase
FHKCOKFL_00572	CDS	501				hypothetical protein
FHKCOKFL_00575	CDS	978				hypothetical protein
FHKCOKFL_00576	CDS	1092		2.7.4.2		Phosphomevalonate kinase
FHKCOKFL_00578	CDS	1014		5.1.3.21	COG2017	Maltose epimerase
FHKCOKFL_00580	CDS	1347				hypothetical protein
FHKCOKFL_00581	CDS	165				hypothetical protein
FHKCOKFL_00582	CDS	873				hypothetical protein
FHKCOKFL_00586	CDS	1350		5.1.1.21	COG0160	Isoleucine 2-epimerase
FHKCOKFL_00587	CDS	273				hypothetical protein
FHKCOKFL_00588	CDS	300				hypothetical protein
FHKCOKFL_00589	CDS	777				hypothetical protein
FHKCOKFL_00592	CDS	195		5.3.2.-		putative tautomerase
FHKCOKFL_00594	CDS	267				hypothetical protein
FHKCOKFL_00595	CDS	222				hypothetical protein
FHKCOKFL_00596	CDS	267				hypothetical protein
FHKCOKFL_00597	CDS	120				hypothetical protein
FHKCOKFL_00598	CDS	249				hypothetical protein
FHKCOKFL_00601	CDS	459				Putative universal stress protein
FHKCOKFL_00602	CDS	486				hypothetical protein
FHKCOKFL_00603	CDS	249				hypothetical protein
FHKCOKFL_00605	CDS	606		1.14.99.53	COG3397	Lytic chitin monooxygenase
FHKCOKFL_00607	CDS	339				hypothetical protein
FHKCOKFL_00608	CDS	138				hypothetical protein
FHKCOKFL_00609	CDS	210				hypothetical protein
FHKCOKFL_00610	CDS	531				hypothetical protein
FHKCOKFL_00611	CDS	426				hypothetical protein
FHKCOKFL_00613	CDS	867				hypothetical protein
FHKCOKFL_00615	CDS	552				hypothetical protein
FHKCOKFL_00617	CDS	501				hypothetical protein
FHKCOKFL_00620	CDS	552				hypothetical protein
FHKCOKFL_00633	CDS	987				hypothetical protein
FHKCOKFL_00634	CDS	813				hypothetical protein
FHKCOKFL_00635	CDS	363				hypothetical protein
FHKCOKFL_00636	CDS	1053		1.1.1.1	COG1063	putative zinc-binding alcohol dehydrogenase
FHKCOKFL_00637	CDS	951		1.3.1.103		2-haloacrylate reductase
FHKCOKFL_00646	CDS	1599				hypothetical protein
FHKCOKFL_00648	CDS	471				hypothetical protein
FHKCOKFL_00649	CDS	4089				hypothetical protein
FHKCOKFL_00650	CDS	2562				hypothetical protein
FHKCOKFL_00651	CDS	321				hypothetical protein
FHKCOKFL_00655	CDS	258				hypothetical protein
FHKCOKFL_00658	CDS	348				hypothetical protein
FHKCOKFL_00665	CDS	1713				putative protein
FHKCOKFL_00666	CDS	363				putative protein
FHKCOKFL_00679	CDS	336				hypothetical protein
FHKCOKFL_00687	CDS	891		2.5.1.10		Farnesyl diphosphate synthase
FHKCOKFL_00692	CDS	459				putative protein
FHKCOKFL_00696	CDS	336				hypothetical protein
FHKCOKFL_00698	CDS	630				hypothetical protein
FHKCOKFL_00699	CDS	156				hypothetical protein
FHKCOKFL_00700	CDS	126				hypothetical protein
FHKCOKFL_00702	CDS	201				hypothetical protein
FHKCOKFL_00703	CDS	339				hypothetical protein
FHKCOKFL_00704	CDS	540				hypothetical protein
FHKCOKFL_00705	CDS	957				hypothetical protein
FHKCOKFL_00706	CDS	888				hypothetical protein
FHKCOKFL_00711	CDS	177				hypothetical protein
FHKCOKFL_00715	CDS	222				hypothetical protein
FHKCOKFL_00720	CDS	2646				hypothetical protein
FHKCOKFL_00721	CDS	303				hypothetical protein
FHKCOKFL_00722	CDS	456				hypothetical protein
FHKCOKFL_00723	CDS	723				hypothetical protein
FHKCOKFL_00730	CDS	510				hypothetical protein
FHKCOKFL_00734	CDS	579				hypothetical protein
FHKCOKFL_00743	CDS	585				hypothetical protein
FHKCOKFL_00744	CDS	555				hypothetical protein
FHKCOKFL_00748	CDS	618				hypothetical protein
FHKCOKFL_00750	CDS	315			COG1534	RNA-binding protein
FHKCOKFL_00753	CDS	483				hypothetical protein
FHKCOKFL_00755	CDS	750		5.1.1.13		Aspartate racemase
FHKCOKFL_00757	CDS	1032				Zinc-type alcohol dehydrogenase-like protein
FHKCOKFL_00758	CDS	1263			COG2256	putative AAA domain-containing protein
FHKCOKFL_00759	CDS	312				hypothetical protein
FHKCOKFL_00771	CDS	552				hypothetical protein
FHKCOKFL_00772	CDS	162				hypothetical protein
FHKCOKFL_00773	CDS	798				hypothetical protein
FHKCOKFL_00774	CDS	207				hypothetical protein
FHKCOKFL_00775	CDS	411				hypothetical protein
FHKCOKFL_00776	CDS	966				hypothetical protein
FHKCOKFL_00778	CDS	573				hypothetical protein
FHKCOKFL_00781	CDS	1035				hypothetical protein
FHKCOKFL_00784	CDS	498				hypothetical protein
FHKCOKFL_00787	CDS	261				hypothetical protein
FHKCOKFL_00788	CDS	438				hypothetical protein
FHKCOKFL_00791	CDS	309				hypothetical protein
FHKCOKFL_00792	CDS	981				hypothetical protein
FHKCOKFL_00793	CDS	900				hypothetical protein
FHKCOKFL_00794	CDS	879				hypothetical protein
FHKCOKFL_00795	CDS	339				hypothetical protein
FHKCOKFL_00798	CDS	246				hypothetical protein
FHKCOKFL_00800	CDS	456				Flavodoxin
FHKCOKFL_00801	CDS	1002			COG0609	putative ABC transporter permease protein
FHKCOKFL_00802	CDS	771			COG1120	putative ABC transporter ATP-binding protein
FHKCOKFL_00803	CDS	1071			COG0614	putative protein
FHKCOKFL_00804	CDS	1407				hypothetical protein
FHKCOKFL_00807	CDS	1302				hypothetical protein
FHKCOKFL_00808	CDS	798				putative ABC transporter ATP-binding protein
FHKCOKFL_00809	CDS	225				hypothetical protein
FHKCOKFL_00811	CDS	165				hypothetical protein
FHKCOKFL_00813	CDS	2994				hypothetical protein
FHKCOKFL_00814	CDS	642				hypothetical protein
FHKCOKFL_00815	CDS	324				hypothetical protein
FHKCOKFL_00817	CDS	786				hypothetical protein
FHKCOKFL_00818	CDS	1206				hypothetical protein
FHKCOKFL_00821	CDS	342				hypothetical protein
FHKCOKFL_00823	CDS	705				hypothetical protein
FHKCOKFL_00824	CDS	681				hypothetical protein
FHKCOKFL_00825	CDS	1047				hypothetical protein
FHKCOKFL_00826	CDS	372				hypothetical protein
FHKCOKFL_00827	CDS	3279				hypothetical protein
FHKCOKFL_00829	CDS	627				putative HTH-type transcriptional regulator
FHKCOKFL_00831	CDS	564				hypothetical protein
FHKCOKFL_00832	CDS	561				hypothetical protein
FHKCOKFL_00837	CDS	2550				hypothetical protein
FHKCOKFL_00838	CDS	414				hypothetical protein
FHKCOKFL_00839	CDS	2037				hypothetical protein
FHKCOKFL_00841	CDS	441				hypothetical protein
FHKCOKFL_00842	CDS	561				hypothetical protein
FHKCOKFL_00846	CDS	972				hypothetical protein
FHKCOKFL_00847	CDS	1170				hypothetical protein
FHKCOKFL_00849	CDS	2481				hypothetical protein
FHKCOKFL_00850	CDS	1221				hypothetical protein
FHKCOKFL_00851	CDS	345				hypothetical protein
FHKCOKFL_00853	CDS	123				hypothetical protein
FHKCOKFL_00860	CDS	1185				hypothetical protein
FHKCOKFL_00865	CDS	471				hypothetical protein
FHKCOKFL_00867	CDS	657				hypothetical protein
FHKCOKFL_00868	CDS	936				hypothetical protein
FHKCOKFL_00869	CDS	639				hypothetical protein
FHKCOKFL_00870	CDS	318				hypothetical protein
FHKCOKFL_00871	CDS	576				hypothetical protein
FHKCOKFL_00872	CDS	816			COG0834	putative amino-acid ABC transporter-binding protein
FHKCOKFL_00875	CDS	804			COG0834	putative amino-acid ABC transporter-binding protein
FHKCOKFL_00878	CDS	834				hypothetical protein
FHKCOKFL_00884	CDS	192				hypothetical protein
FHKCOKFL_00886	CDS	726				hypothetical protein
FHKCOKFL_00889	CDS	690				hypothetical protein
FHKCOKFL_00894	CDS	765				hypothetical protein
FHKCOKFL_00895	CDS	351				hypothetical protein
FHKCOKFL_00896	CDS	723				hypothetical protein
FHKCOKFL_00897	CDS	360				hypothetical protein
FHKCOKFL_00898	CDS	111				hypothetical protein
FHKCOKFL_00899	CDS	435				hypothetical protein
FHKCOKFL_00900	CDS	555				hypothetical protein
FHKCOKFL_00901	CDS	363				hypothetical protein
FHKCOKFL_00902	CDS	1065				hypothetical protein
FHKCOKFL_00903	CDS	915				hypothetical protein
FHKCOKFL_00905	CDS	1038				hypothetical protein
FHKCOKFL_00907	CDS	1074				hypothetical protein
FHKCOKFL_00910	CDS	246				hypothetical protein
FHKCOKFL_00911	CDS	765				hypothetical protein
FHKCOKFL_00912	CDS	210				hypothetical protein
FHKCOKFL_00916	CDS	771				hypothetical protein
FHKCOKFL_00917	CDS	117				hypothetical protein
FHKCOKFL_00918	CDS	660				hypothetical protein
FHKCOKFL_00919	CDS	234				hypothetical protein
FHKCOKFL_00920	CDS	156				hypothetical protein
FHKCOKFL_00921	CDS	399				hypothetical protein
FHKCOKFL_00922	CDS	504				hypothetical protein
[truncated: 1,118 more rows]

## Sheet: Supplementary-table2
Supplementary Table 2. General overview of biological subsystem distribution of genes by RAST annotation server. The server predicts the functions of genes based on similarities to known sequences and existing biological knowledge using DNA sequences. A subsystem refers to a collection of functional roles related to a specific biological process or pathway for more understanding their functional …
Subsystem Feature	Counts	Percentage
Secondary Metabolism	4	0.0022
Carbohydrates	390	0.2159
Virulence, Disease and Defense	46	0.0255
Potassium metabolism	8	0.0044
DNA Metabolism	92	0.0509
RNA Metabolism	117	0.0648
Cell Division and Cell Cycle	51	0.0282
Phosphorus Metabolism	36	0.0199
Regulation and Cell signaling	39	0.0216
Membrane Transport	65	0.036
Protein Metabolism	160	0.0886
Respiration	24	0.0133
Motility and Chemotaxis	1	0.0006
Dormancy and Sporulation	5	0.0028
Stress Response	63	0.0349
Amino Acids and Derivatives	218	0.1207
Nucleosides and Nucleotides	107	0.0592
Metabolism of Aromatic Compounds	8	0.0044
Nitrogen Metabolism	9	0.005
Fatty Acids, Lipids, and Isoprenoids	79	0.0437
Iron acquisition and metabolism	1	0.0006
Miscellaneous	31	0.0172
Sulfur Metabolism	7	0.0039
Cofactors, Vitamins, Prosthetic Groups, Pigments	135	0.0748
Cell Wall and Capsule	85	0.0471
Phages, Prophages, Transposable elements, Plasmids	25	0.0138

## Sheet: Supplementary-table3
Gene	Non-unique Gene name	Annotation	No. isolates	CGMCC_1_2437	DW12	S11T3E	S2T10D	SPS109
hcaB_2		3-phenylpropionate-dihydrodiol/cinnamic acid-dihydrodiol dehydrogenase	5	JJKOCCNM_00001	PMGHDLLH_00327	OBAEOLCH_02460	KODDLMLJ_00114	GNPJPMHH_00975
rihC		Non-specific ribonucleoside hydrolase RihC	5	JJKOCCNM_00002	PMGHDLLH_00326	OBAEOLCH_02459	KODDLMLJ_00113	GNPJPMHH_00976
accB_1		Biotin carboxyl carrier protein of acetyl-CoA carboxylase	5	JJKOCCNM_00003	PMGHDLLH_00325	OBAEOLCH_02458	KODDLMLJ_00112	GNPJPMHH_00977
group_3286		hypothetical protein	5	JJKOCCNM_00004	PMGHDLLH_00324	OBAEOLCH_02457	KODDLMLJ_00111	GNPJPMHH_00978
group_2964		hypothetical protein	5	JJKOCCNM_00005	PMGHDLLH_00323	OBAEOLCH_02456	KODDLMLJ_00110	GNPJPMHH_00979
group_3212		hypothetical protein	5	JJKOCCNM_00006	PMGHDLLH_00322	OBAEOLCH_02455	KODDLMLJ_00109	GNPJPMHH_00980
group_2973		hypothetical protein	5	JJKOCCNM_00007	PMGHDLLH_00321	OBAEOLCH_02454	KODDLMLJ_00108	GNPJPMHH_00981
group_3513		hypothetical protein	5	JJKOCCNM_00008	PMGHDLLH_00320	OBAEOLCH_02453	KODDLMLJ_00107	GNPJPMHH_00982
mco		Multicopper oxidase mco	5	JJKOCCNM_00009	PMGHDLLH_00319	OBAEOLCH_02452	KODDLMLJ_00106	GNPJPMHH_00983
rpiA_1		Ribose-5-phosphate isomerase A	5	JJKOCCNM_00010	PMGHDLLH_00318	OBAEOLCH_02451	KODDLMLJ_00105	GNPJPMHH_00984
group_445		hypothetical protein	5	JJKOCCNM_00011	PMGHDLLH_00317	OBAEOLCH_02450	KODDLMLJ_00104	GNPJPMHH_00985
group_2483		hypothetical protein	5	JJKOCCNM_00012	PMGHDLLH_00316	OBAEOLCH_02449	KODDLMLJ_00103	GNPJPMHH_00986
group_3199		L-2-hydroxyisocaproate dehydrogenase	5	JJKOCCNM_00013	PMGHDLLH_00315	OBAEOLCH_02448	KODDLMLJ_00102	GNPJPMHH_00987
amtB		Ammonia channel	5	JJKOCCNM_00014	PMGHDLLH_00314	OBAEOLCH_02447	KODDLMLJ_00101	GNPJPMHH_00988
ribZ_1		Riboflavin transporter RibZ	5	JJKOCCNM_00015	PMGHDLLH_00313	OBAEOLCH_02445	KODDLMLJ_00100	GNPJPMHH_00989
group_446		hypothetical protein	5	JJKOCCNM_00016	PMGHDLLH_00312	OBAEOLCH_02444	KODDLMLJ_00099	GNPJPMHH_00990
group_447		hypothetical protein	5	JJKOCCNM_00017	PMGHDLLH_00311	OBAEOLCH_02443	KODDLMLJ_00098	GNPJPMHH_00991
btuD_1		Vitamin B12 import ATP-binding protein BtuD	5	JJKOCCNM_00018	PMGHDLLH_00310	OBAEOLCH_02442	KODDLMLJ_00097	GNPJPMHH_00992
tagG		Teichoic acid translocation permease protein TagG	5	JJKOCCNM_00019	PMGHDLLH_00309	OBAEOLCH_02441	KODDLMLJ_00096	GNPJPMHH_00993
group_4112		hypothetical protein	5	JJKOCCNM_00020	PMGHDLLH_00308	OBAEOLCH_02440	KODDLMLJ_00095	GNPJPMHH_00994
bacF		Transaminase BacF	5	JJKOCCNM_00021	PMGHDLLH_00307	OBAEOLCH_02439	KODDLMLJ_00094	GNPJPMHH_00995
panE_1		2-dehydropantoate 2-reductase	4	JJKOCCNM_00022		OBAEOLCH_02438	KODDLMLJ_00093	GNPJPMHH_00996
metI_1		D-methionine transport system permease protein MetI	4	JJKOCCNM_00023		OBAEOLCH_02437	KODDLMLJ_00306	GNPJPMHH_00997
metN2_1		Methionine import ATP-binding protein MetN 2	4	JJKOCCNM_00024		OBAEOLCH_02436	KODDLMLJ_00305	GNPJPMHH_00998
nlpA		Lipoprotein 28	4	JJKOCCNM_00025		OBAEOLCH_02435	KODDLMLJ_00304	GNPJPMHH_00999
group_450		hypothetical protein	5	JJKOCCNM_00026	PMGHDLLH_00306	OBAEOLCH_02434	KODDLMLJ_00303	GNPJPMHH_01000
birA_1		Bifunctional ligase/repressor BirA	5	JJKOCCNM_00027	PMGHDLLH_00305	OBAEOLCH_02433	KODDLMLJ_00302	GNPJPMHH_01001
bioY		Biotin transporter BioY	5	JJKOCCNM_00028	PMGHDLLH_00304	OBAEOLCH_02432	KODDLMLJ_00301	GNPJPMHH_01002
group_2542		hypothetical protein	5	JJKOCCNM_00029	PMGHDLLH_00303	OBAEOLCH_02431	KODDLMLJ_00300	GNPJPMHH_01003
pepDA_1		Dipeptidase A	5	JJKOCCNM_00030	PMGHDLLH_00302	OBAEOLCH_02430	KODDLMLJ_00299	GNPJPMHH_01004
group_4223		hypothetical protein	5	JJKOCCNM_00031	PMGHDLLH_00301	OBAEOLCH_02429	KODDLMLJ_00298	GNPJPMHH_01005
qmcA		Protein QmcA	5	JJKOCCNM_00032	PMGHDLLH_00300	OBAEOLCH_02428	KODDLMLJ_00297	GNPJPMHH_01006
xylP_1		Isoprimeverose transporter	5	JJKOCCNM_00033	PMGHDLLH_00299	OBAEOLCH_02427	KODDLMLJ_00296	GNPJPMHH_01007
group_451		hypothetical protein	5	JJKOCCNM_00034	PMGHDLLH_00298	OBAEOLCH_02426	KODDLMLJ_00295	GNPJPMHH_01008
fba		Fructose-bisphosphate aldolase	5	JJKOCCNM_00035	PMGHDLLH_00297	OBAEOLCH_02425	KODDLMLJ_00294	GNPJPMHH_01009
adhE_1		Aldehyde-alcohol dehydrogenase	5	JJKOCCNM_00036	PMGHDLLH_00296	OBAEOLCH_02424	KODDLMLJ_00293	GNPJPMHH_01010
group_2422		hypothetical protein	5	JJKOCCNM_00037	PMGHDLLH_00295	OBAEOLCH_02423	KODDLMLJ_00292	GNPJPMHH_01011
ytrB_1		ABC transporter ATP-binding protein YtrB	5	JJKOCCNM_00038	PMGHDLLH_00294	OBAEOLCH_02422	KODDLMLJ_00291	GNPJPMHH_01012
ytrA_1		HTH-type transcriptional repressor YtrA	5	JJKOCCNM_00039	PMGHDLLH_00293	OBAEOLCH_02421	KODDLMLJ_00290	GNPJPMHH_01013
group_2368		hypothetical protein	5	JJKOCCNM_00040	PMGHDLLH_00292	OBAEOLCH_02420	KODDLMLJ_00289	GNPJPMHH_01014
group_3952		hypothetical protein	5	JJKOCCNM_00041	PMGHDLLH_00291	OBAEOLCH_02419	KODDLMLJ_00288	GNPJPMHH_01015
group_452		hypothetical protein	5	JJKOCCNM_00042	PMGHDLLH_00290	OBAEOLCH_02418	KODDLMLJ_00287	GNPJPMHH_01016
group_2562		hypothetical protein	5	JJKOCCNM_00043	PMGHDLLH_00289	OBAEOLCH_02417	KODDLMLJ_00286	GNPJPMHH_01017
group_4046		hypothetical protein	5	JJKOCCNM_00044	PMGHDLLH_00288	OBAEOLCH_02416	KODDLMLJ_00285	GNPJPMHH_01018
potA		Spermidine/putrescine import ATP-binding protein PotA	5	JJKOCCNM_00045	PMGHDLLH_00287	OBAEOLCH_02415	KODDLMLJ_00284	GNPJPMHH_01019
potB		Spermidine/putrescine transport system permease protein PotB	5	JJKOCCNM_00046	PMGHDLLH_00286	OBAEOLCH_02414	KODDLMLJ_00283	GNPJPMHH_01020
group_3255		hypothetical protein	5	JJKOCCNM_00047	PMGHDLLH_00285	OBAEOLCH_02413	KODDLMLJ_00282	GNPJPMHH_01021
potD		Spermidine/putrescine-binding periplasmic protein	5	JJKOCCNM_00048	PMGHDLLH_00284	OBAEOLCH_02412	KODDLMLJ_00281	GNPJPMHH_01022
secB		Protein-export protein SecB	3	JJKOCCNM_00049	PMGHDLLH_00283			GNPJPMHH_01023
group_840		hypothetical protein	3	JJKOCCNM_00050	PMGHDLLH_00282			GNPJPMHH_01024
group_122		hypothetical protein	3	JJKOCCNM_00051	PMGHDLLH_00281			GNPJPMHH_01025
group_1941		hypothetical protein	1				KODDLMLJ_00001
group_2941		NADH dehydrogenase-like protein	5	JJKOCCNM_00053	PMGHDLLH_00279	OBAEOLCH_02410	KODDLMLJ_00279	GNPJPMHH_01027
group_3237		hypothetical protein	5	JJKOCCNM_00054	PMGHDLLH_00278	OBAEOLCH_02409	KODDLMLJ_00278	GNPJPMHH_01028
elaA_1		Protein ElaA	5	JJKOCCNM_00055	PMGHDLLH_00277	OBAEOLCH_02408	KODDLMLJ_00277	GNPJPMHH_01029
ackA_2		Acetate kinase	5	JJKOCCNM_00056	PMGHDLLH_00276	OBAEOLCH_02407	KODDLMLJ_00276	GNPJPMHH_01030
group_733		hypothetical protein	5	JJKOCCNM_00057	PMGHDLLH_00275	OBAEOLCH_02406	KODDLMLJ_00275	GNPJPMHH_01031
dinG_1		3'-5' exonuclease DinG	5	JJKOCCNM_00058	PMGHDLLH_00274	OBAEOLCH_02405	KODDLMLJ_00274	GNPJPMHH_01032
group_3702		hypothetical protein	5	JJKOCCNM_00059	PMGHDLLH_00273	OBAEOLCH_02403	KODDLMLJ_00273	GNPJPMHH_01033
group_4191		hypothetical protein	5	JJKOCCNM_00060	PMGHDLLH_00272	OBAEOLCH_02402	KODDLMLJ_00272	GNPJPMHH_01034
gcvH_1		Glycine cleavage system H protein	5	JJKOCCNM_00061	PMGHDLLH_00271	OBAEOLCH_02401	KODDLMLJ_00271	GNPJPMHH_01035
group_4074		hypothetical protein	5	JJKOCCNM_00062	PMGHDLLH_00270	OBAEOLCH_02400	KODDLMLJ_00270	GNPJPMHH_01036
group_4038		hypothetical protein	5	JJKOCCNM_00063	PMGHDLLH_00269	OBAEOLCH_02399	KODDLMLJ_00269	GNPJPMHH_01037
group_453		hypothetical protein	5	JJKOCCNM_00064	PMGHDLLH_00268	OBAEOLCH_02398	KODDLMLJ_00268	GNPJPMHH_01038
group_454		hypothetical protein	5	JJKOCCNM_00065	PMGHDLLH_00267	OBAEOLCH_02397	KODDLMLJ_00267	GNPJPMHH_01039
group_3891		putative ABC transporter ATP-binding protein	5	JJKOCCNM_00066	PMGHDLLH_00266	OBAEOLCH_02396	KODDLMLJ_00266	GNPJPMHH_01040
group_3079		hypothetical protein	5	JJKOCCNM_00067	PMGHDLLH_00265	OBAEOLCH_02395	KODDLMLJ_00265	GNPJPMHH_01041
group_2905		hypothetical protein	5	JJKOCCNM_00068	PMGHDLLH_00264	OBAEOLCH_02394	KODDLMLJ_00264	GNPJPMHH_01042
tag_1		DNA-3-methyladenine glycosylase 1	5	JJKOCCNM_00069	PMGHDLLH_00263	OBAEOLCH_02393	KODDLMLJ_00263	GNPJPMHH_01043
group_1942		hypothetical protein	1				KODDLMLJ_00002
group_3848		hypothetical protein	5	JJKOCCNM_00071	PMGHDLLH_00261	OBAEOLCH_02391	KODDLMLJ_00261	GNPJPMHH_01045
ywaC		GTP pyrophosphokinase YwaC	5	JJKOCCNM_00072	PMGHDLLH_00260	OBAEOLCH_02390	KODDLMLJ_00260	GNPJPMHH_01046
group_2719		hypothetical protein	5	JJKOCCNM_00073	PMGHDLLH_00259	OBAEOLCH_02389	KODDLMLJ_00259	GNPJPMHH_01047
group_3110		putative FAD-linked oxidoreductase	5	JJKOCCNM_00074	PMGHDLLH_00258	OBAEOLCH_02388	KODDLMLJ_00258	GNPJPMHH_01048
brpA		Biofilm regulatory protein A	5	JJKOCCNM_00075	PMGHDLLH_00257	OBAEOLCH_02387	KODDLMLJ_00257	GNPJPMHH_01049
group_4113		hypothetical protein	5	JJKOCCNM_00076	PMGHDLLH_00256	OBAEOLCH_02386	KODDLMLJ_00256	GNPJPMHH_01050
group_3336		hypothetical protein	5	JJKOCCNM_00077	PMGHDLLH_00255	OBAEOLCH_02385	KODDLMLJ_00255	GNPJPMHH_01051
licC_2		Lichenan permease IIC component	5	JJKOCCNM_00078	PMGHDLLH_00254	OBAEOLCH_02384	KODDLMLJ_00254	GNPJPMHH_01052
murR_1		HTH-type transcriptional regulator MurR	5	JJKOCCNM_00079	PMGHDLLH_00253	OBAEOLCH_02383	KODDLMLJ_00253	GNPJPMHH_01053
group_2270		hypothetical protein	5	JJKOCCNM_00080	PMGHDLLH_00252	OBAEOLCH_02382	KODDLMLJ_00252	GNPJPMHH_01054
mprA		Response regulator MprA	5	JJKOCCNM_00081	PMGHDLLH_00251	OBAEOLCH_02381	KODDLMLJ_00251	GNPJPMHH_01055
group_125	sasA_1	Adaptive-response sensory-kinase SasA	5	JJKOCCNM_00082	PMGHDLLH_00250	OBAEOLCH_02380	KODDLMLJ_00250	GNPJPMHH_01056
adhR		hypothetical protein	5	JJKOCCNM_00083	PMGHDLLH_00249	OBAEOLCH_02378	KODDLMLJ_00248	GNPJPMHH_01057
ribZ_2		Riboflavin transporter RibZ	5	JJKOCCNM_00084	PMGHDLLH_00248	OBAEOLCH_02377	KODDLMLJ_00247	GNPJPMHH_01058
group_2245		hypothetical protein	5	JJKOCCNM_00085	PMGHDLLH_00247	OBAEOLCH_02376	KODDLMLJ_00246	GNPJPMHH_01059
group_2690		hypothetical protein	5	JJKOCCNM_00086	PMGHDLLH_00246	OBAEOLCH_02375	KODDLMLJ_00245	GNPJPMHH_01060
group_3997		hypothetical protein	5	JJKOCCNM_00087	PMGHDLLH_00245	OBAEOLCH_02374	KODDLMLJ_00244	GNPJPMHH_01061
mntH_1		Divalent metal cation transporter MntH	5	JJKOCCNM_00088	PMGHDLLH_00244	OBAEOLCH_02373	KODDLMLJ_00243	GNPJPMHH_01062
betI		HTH-type transcriptional regulator BetI	5	JJKOCCNM_00089	PMGHDLLH_00243	OBAEOLCH_02372	KODDLMLJ_00242	GNPJPMHH_01063
ywnA_1		Putative HTH-type transcriptional regulator YwnA	5	JJKOCCNM_00090	PMGHDLLH_00242	OBAEOLCH_02371	KODDLMLJ_00241	GNPJPMHH_01064
group_456		hypothetical protein	5	JJKOCCNM_00091	PMGHDLLH_00241	OBAEOLCH_02370	KODDLMLJ_00240	GNPJPMHH_01065
vdcB		putative UbiX-like flavin prenyltransferase	5	JJKOCCNM_00092	PMGHDLLH_00240	OBAEOLCH_02369	KODDLMLJ_00239	GNPJPMHH_01066
group_2670		hypothetical protein	5	JJKOCCNM_00093	PMGHDLLH_00235	OBAEOLCH_02368	KODDLMLJ_00238	GNPJPMHH_01071
group_4185		hypothetical protein	5	JJKOCCNM_00094	PMGHDLLH_00234	OBAEOLCH_02367	KODDLMLJ_00237	GNPJPMHH_01072
group_458		hypothetical protein	5	JJKOCCNM_00095	PMGHDLLH_00233	OBAEOLCH_02366	KODDLMLJ_00236	GNPJPMHH_01073
treA		Trehalose-6-phosphate hydrolase	5	JJKOCCNM_00096	PMGHDLLH_00232	OBAEOLCH_02365	KODDLMLJ_00235	GNPJPMHH_01074
treR		HTH-type transcriptional regulator TreR	5	JJKOCCNM_00097	PMGHDLLH_00231	OBAEOLCH_02364	KODDLMLJ_00234	GNPJPMHH_01075
group_459		hypothetical protein	5	JJKOCCNM_00098	PMGHDLLH_00230	OBAEOLCH_02363	KODDLMLJ_00233	GNPJPMHH_01076
group_2712		hypothetical protein	5	JJKOCCNM_00099	PMGHDLLH_00229	OBAEOLCH_02362	KODDLMLJ_00232	GNPJPMHH_01077
pnuC		Nicotinamide riboside transporter PnuC	5	JJKOCCNM_00100	PMGHDLLH_00228	OBAEOLCH_02361	KODDLMLJ_00231	GNPJPMHH_01078
map		Methionine aminopeptidase	5	JJKOCCNM_00101	PMGHDLLH_00227	OBAEOLCH_02360	KODDLMLJ_00230	GNPJPMHH_01079
cysM		Cysteine synthase	5	JJKOCCNM_00102	PMGHDLLH_00226	OBAEOLCH_02359	KODDLMLJ_00229	GNPJPMHH_01080
metB		Cystathionine gamma-synthase	5	JJKOCCNM_00103	PMGHDLLH_00225	OBAEOLCH_02358	KODDLMLJ_00228	GNPJPMHH_01081
cysE		Serine acetyltransferase	5	JJKOCCNM_00104	PMGHDLLH_00224	OBAEOLCH_02357	KODDLMLJ_00227	GNPJPMHH_01082
chrR		Quinone reductase	5	JJKOCCNM_00105	PMGHDLLH_00215	OBAEOLCH_02348	KODDLMLJ_00218	GNPJPMHH_01091
group_2663		hypothetical protein	5	JJKOCCNM_00106	PMGHDLLH_00214	OBAEOLCH_02347	KODDLMLJ_00217	GNPJPMHH_01092
ndkA		Nucleoside diphosphate kinase	5	JJKOCCNM_00107	PMGHDLLH_00213	OBAEOLCH_02346	KODDLMLJ_00216	GNPJPMHH_01093
group_3906		hypothetical protein	5	JJKOCCNM_00108	PMGHDLLH_00212	OBAEOLCH_02345	KODDLMLJ_00215	GNPJPMHH_01094
group_2658		hypothetical protein	5	JJKOCCNM_00109	PMGHDLLH_00211	OBAEOLCH_02344	KODDLMLJ_00214	GNPJPMHH_01095
group_843		hypothetical protein	3	JJKOCCNM_00110	PMGHDLLH_00210			GNPJPMHH_01096
trxA_2		Thioredoxin	4	JJKOCCNM_00111	PMGHDLLH_00209	OBAEOLCH_02342		GNPJPMHH_01097
group_3530		hypothetical protein	5	JJKOCCNM_00112	PMGHDLLH_00208	OBAEOLCH_02341	KODDLMLJ_01233	GNPJPMHH_01098
mtlD		Mannitol-1-phosphate 5-dehydrogenase	5	JJKOCCNM_00113	PMGHDLLH_00207	OBAEOLCH_00695	KODDLMLJ_01229	GNPJPMHH_01099
mtlF		Mannitol-specific phosphotransferase enzyme IIA component	5	JJKOCCNM_00114	PMGHDLLH_00206	OBAEOLCH_00694	KODDLMLJ_01228	GNPJPMHH_01100
mtlR		Transcriptional regulator MtlR	5	JJKOCCNM_00115	PMGHDLLH_00205	OBAEOLCH_00693	KODDLMLJ_01227	GNPJPMHH_01101
group_3294		hypothetical protein	5	JJKOCCNM_00116	PMGHDLLH_00204	OBAEOLCH_00692	KODDLMLJ_01226	GNPJPMHH_01102
pepD		Dipeptidase	5	JJKOCCNM_00117	PMGHDLLH_00203	OBAEOLCH_00690	KODDLMLJ_01225	GNPJPMHH_01103
group_1943		hypothetical protein	1				KODDLMLJ_00003
group_6		IS30 family transposase ISLpl1	1				KODDLMLJ_00004
group_432		hypothetical protein	1				KODDLMLJ_00031
nagB		Glucosamine-6-phosphate deaminase	5	JJKOCCNM_00121	PMGHDLLH_00201	OBAEOLCH_00688	KODDLMLJ_01223	GNPJPMHH_01105
group_848		hypothetical protein	2	JJKOCCNM_00122	PMGHDLLH_00200
group_3718		hypothetical protein	5	JJKOCCNM_00123	PMGHDLLH_00199	OBAEOLCH_00687	KODDLMLJ_01222	GNPJPMHH_01106
greA_1		Transcription elongation factor GreA	5	JJKOCCNM_00124	PMGHDLLH_00198	OBAEOLCH_00686	KODDLMLJ_01221	GNPJPMHH_01107
dkgB		2,5-diketo-D-gluconic acid reductase B	5	JJKOCCNM_00125	PMGHDLLH_00191	OBAEOLCH_00685	KODDLMLJ_01220	GNPJPMHH_01108
bsaA		Glutathione peroxidase BsaA	5	JJKOCCNM_00126	PMGHDLLH_00190	OBAEOLCH_00684	KODDLMLJ_01219	GNPJPMHH_01109
ykoE		Putative HMP/thiamine permease protein YkoE	5	JJKOCCNM_00127	PMGHDLLH_00189	OBAEOLCH_00683	KODDLMLJ_01218	GNPJPMHH_01110
ykoD_1		Putative HMP/thiamine import ATP-binding protein YkoD	5	JJKOCCNM_00128	PMGHDLLH_00188	OBAEOLCH_00682	KODDLMLJ_01217	GNPJPMHH_01111
ecfT_2		Energy-coupling factor transporter transmembrane protein EcfT	5	JJKOCCNM_00129	PMGHDLLH_00187	OBAEOLCH_00681	KODDLMLJ_01216	GNPJPMHH_01112
group_849		hypothetical protein	2	JJKOCCNM_00130	PMGHDLLH_00186
expZ		Nucleotide-binding protein ExpZ	5	JJKOCCNM_00131	PMGHDLLH_00185	OBAEOLCH_00680	KODDLMLJ_01215	GNPJPMHH_00001
crcB_2		Putative fluoride ion transporter CrcB	5	JJKOCCNM_00132	PMGHDLLH_00184	OBAEOLCH_00679	KODDLMLJ_01214	GNPJPMHH_00002
crcB_1		Putative fluoride ion transporter CrcB	5	JJKOCCNM_00133	PMGHDLLH_00183	OBAEOLCH_00678	KODDLMLJ_01213	GNPJPMHH_00003
group_2436		hypothetical protein	5	JJKOCCNM_00134	PMGHDLLH_00182	OBAEOLCH_00677	KODDLMLJ_01212	GNPJPMHH_00004
ackA_1		Acetate kinase	5	JJKOCCNM_00135	PMGHDLLH_00181	OBAEOLCH_00676	KODDLMLJ_01211	GNPJPMHH_00005
rqcH_1		Rqc2 RqcH	5	JJKOCCNM_00136	PMGHDLLH_00180	OBAEOLCH_00675	KODDLMLJ_01210	GNPJPMHH_00006
group_2841		hypothetical protein	5	JJKOCCNM_00137	PMGHDLLH_00179	OBAEOLCH_00674	KODDLMLJ_01209	GNPJPMHH_00007
group_2427		hypothetical protein	5	JJKOCCNM_00138	PMGHDLLH_00178	OBAEOLCH_00673	KODDLMLJ_01208	GNPJPMHH_00008
gpr_1		L-glyceraldehyde 3-phosphate reductase	5	JJKOCCNM_00139	PMGHDLLH_00177	OBAEOLCH_00672	KODDLMLJ_01207	GNPJPMHH_00009
pspA_1		Phosphoserine phosphatase 1	5	JJKOCCNM_00140	PMGHDLLH_00176	OBAEOLCH_00671	KODDLMLJ_01206	GNPJPMHH_00010
serC		Phosphoserine aminotransferase	5	JJKOCCNM_00141	PMGHDLLH_00175	OBAEOLCH_00670	KODDLMLJ_01205	GNPJPMHH_00011
serA		D-3-phosphoglycerate dehydrogenase	5	JJKOCCNM_00142	PMGHDLLH_00174	OBAEOLCH_00669	KODDLMLJ_01204	GNPJPMHH_00012
yiaC		Peptidyl-lysine N-acetyltransferase YiaC	5	JJKOCCNM_00143	PMGHDLLH_00173	OBAEOLCH_00668	KODDLMLJ_01203	GNPJPMHH_00013
dppE_1		Dipeptide-binding protein DppE	5	JJKOCCNM_00144	PMGHDLLH_00172	OBAEOLCH_00667	KODDLMLJ_01202	GNPJPMHH_00014
dppE_2		Dipeptide-binding protein DppE	5	JJKOCCNM_00145	PMGHDLLH_00171	OBAEOLCH_00666	KODDLMLJ_01201	GNPJPMHH_00015
group_2325		hypothetical protein	5	JJKOCCNM_00146	PMGHDLLH_00170	OBAEOLCH_00665	KODDLMLJ_01200	GNPJPMHH_00016
group_462		hypothetical protein	3	JJKOCCNM_00147	PMGHDLLH_00169			GNPJPMHH_00017
group_29		hypothetical protein	5	JJKOCCNM_00148	PMGHDLLH_00168	OBAEOLCH_00663	KODDLMLJ_01198	GNPJPMHH_00018
cysB		HTH-type transcriptional regulator CysB	5	JJKOCCNM_00149	PMGHDLLH_00167	OBAEOLCH_01866	KODDLMLJ_01197	GNPJPMHH_00019
malL_1		Oligo-1,6-glucosidase	5	JJKOCCNM_00150	PMGHDLLH_00166	OBAEOLCH_01865	KODDLMLJ_01196	GNPJPMHH_00020
nhaC_1		Na(+)/H(+) antiporter NhaC	5	JJKOCCNM_00151	PMGHDLLH_00165	OBAEOLCH_01864	KODDLMLJ_01195	GNPJPMHH_00021
tdh_1		L-threonine 3-dehydrogenase	5	JJKOCCNM_00152	PMGHDLLH_00164	OBAEOLCH_01863	KODDLMLJ_01194	GNPJPMHH_00022
malL_2		Oligo-1,6-glucosidase	5	JJKOCCNM_00153	PMGHDLLH_00163	OBAEOLCH_01862	KODDLMLJ_01193	GNPJPMHH_00023
degA		HTH-type transcriptional regulator DegA	5	JJKOCCNM_00154	PMGHDLLH_00162	OBAEOLCH_01861	KODDLMLJ_01192	GNPJPMHH_00024
scrB		Sucrose-6-phosphate hydrolase	5	JJKOCCNM_00155	PMGHDLLH_00161	OBAEOLCH_01860	KODDLMLJ_01191	GNPJPMHH_00025
group_3105		hypothetical protein	5	JJKOCCNM_00156	PMGHDLLH_00160	OBAEOLCH_01859	KODDLMLJ_01190	GNPJPMHH_00026
gmuE_1		Putative fructokinase	5	JJKOCCNM_00157	PMGHDLLH_00158	OBAEOLCH_01857	KODDLMLJ_01188	GNPJPMHH_00027
group_850		hypothetical protein	4	JJKOCCNM_00158	PMGHDLLH_00157	OBAEOLCH_01856		GNPJPMHH_00028
group_30		hypothetical protein	4	JJKOCCNM_00159		OBAEOLCH_01855	KODDLMLJ_02039	GNPJPMHH_00029
group_31		hypothetical protein	2	JJKOCCNM_00160	PMGHDLLH_00156
malP_1		Maltose phosphorylase	5	JJKOCCNM_00161	PMGHDLLH_00155	OBAEOLCH_01853	KODDLMLJ_02037	GNPJPMHH_00030
msmX_1		Oligosaccharides import ATP-binding protein MsmX	3	JJKOCCNM_00162	PMGHDLLH_00154			GNPJPMHH_00031
glgE		Alpha-1,4-glucan:maltose-1-phosphate maltosyltransferase	3	JJKOCCNM_00163	PMGHDLLH_00153			GNPJPMHH_00032
group_853		hypothetical protein	3	JJKOCCNM_00164	PMGHDLLH_00152			GNPJPMHH_00033
group_854		hypothetical protein	3	JJKOCCNM_00165	PMGHDLLH_00151			GNPJPMHH_00034
group_855		hypothetical protein	3	JJKOCCNM_00166	PMGHDLLH_00150			GNPJPMHH_00035
mdxE		Maltodextrin-binding protein MdxE	3	JJKOCCNM_00167	PMGHDLLH_00149			GNPJPMHH_00036
malL_3		Oligo-1,6-glucosidase	3	JJKOCCNM_00168	PMGHDLLH_00148			GNPJPMHH_00037
ccpA_1		Catabolite control protein A	3	JJKOCCNM_00169	PMGHDLLH_00147			GNPJPMHH_00038
purR_1		HTH-type transcriptional repressor PurR	3	JJKOCCNM_00170	PMGHDLLH_00146			GNPJPMHH_00039
glpF_1		Glycerol uptake facilitator protein	3	JJKOCCNM_00171	PMGHDLLH_00145			GNPJPMHH_00040
dhaM		PTS-dependent dihydroxyacetone kinase, phosphotransferase subunit DhaM	3	JJKOCCNM_00172	PMGHDLLH_00144			GNPJPMHH_00041
dhaL		PTS-dependent dihydroxyacetone kinase, ADP-binding subunit DhaL	3	JJKOCCNM_00173	PMGHDLLH_00143			GNPJPMHH_00042
dhaK		PTS-dependent dihydroxyacetone kinase, dihydroxyacetone-binding subunit DhaK	3	JJKOCCNM_00174	PMGHDLLH_00142			GNPJPMHH_00043
dhaQ		DhaKLM operon coactivator DhaQ	3	JJKOCCNM_00175	PMGHDLLH_00141			GNPJPMHH_00044
group_865		hypothetical protein	3	JJKOCCNM_00176	PMGHDLLH_00140			GNPJPMHH_00045
group_866		hypothetical protein	2	JJKOCCNM_00177				GNPJPMHH_00046
folT_1		Folate transporter FolT	5	JJKOCCNM_00178	PMGHDLLH_00138	OBAEOLCH_01842	KODDLMLJ_01831	GNPJPMHH_00047
fixB		Protein FixB	5	JJKOCCNM_00179	PMGHDLLH_00137	OBAEOLCH_01841	KODDLMLJ_01830	GNPJPMHH_00048
group_4134		hypothetical protein	5	JJKOCCNM_00180	PMGHDLLH_00136	OBAEOLCH_01840	KODDLMLJ_01829	GNPJPMHH_00049
group_3779		Multidrug efflux system permease protein	5	JJKOCCNM_00181	PMGHDLLH_00135	OBAEOLCH_01839	KODDLMLJ_01828	GNPJPMHH_00050
group_4037		Multidrug efflux system ATP-binding protein	5	JJKOCCNM_00182	PMGHDLLH_00134	OBAEOLCH_01838	KODDLMLJ_01827	GNPJPMHH_00051
fabG_1		3-oxoacyl-[acyl-carrier-protein] reductase FabG	5	JJKOCCNM_00183	PMGHDLLH_00133	OBAEOLCH_01837	KODDLMLJ_01826	GNPJPMHH_00052
group_2559		hypothetical protein	5	JJKOCCNM_00184	PMGHDLLH_00132	OBAEOLCH_01836	KODDLMLJ_01825	GNPJPMHH_00053
group_463		hypothetical protein	5	JJKOCCNM_00185	PMGHDLLH_00131	OBAEOLCH_01835	KODDLMLJ_01824	GNPJPMHH_00054
group_464		hypothetical protein	5	JJKOCCNM_00186	PMGHDLLH_00130	OBAEOLCH_01834	KODDLMLJ_01823	GNPJPMHH_00055
group_2465		hypothetical protein	5	JJKOCCNM_00187	PMGHDLLH_00129	OBAEOLCH_01833	KODDLMLJ_01822	GNPJPMHH_00056
gmuR_1		HTH-type transcriptional regulator GmuR	5	JJKOCCNM_00188	PMGHDLLH_00128	OBAEOLCH_01832	KODDLMLJ_01821	GNPJPMHH_00057
group_2255		hypothetical protein	5	JJKOCCNM_00189	PMGHDLLH_00126	OBAEOLCH_01830	KODDLMLJ_01819	GNPJPMHH_00058
ykoD_2		Putative HMP/thiamine import ATP-binding protein YkoD	5	JJKOCCNM_00190	PMGHDLLH_00125	OBAEOLCH_01829	KODDLMLJ_01818	GNPJPMHH_00059
ecfT_3		Energy-coupling factor transporter transmembrane protein EcfT	5	JJKOCCNM_00191	PMGHDLLH_00124	OBAEOLCH_01828	KODDLMLJ_01817	GNPJPMHH_00060
group_3706		putative oxidoreductase	5	JJKOCCNM_00192	PMGHDLLH_00123	OBAEOLCH_01827	KODDLMLJ_01816	GNPJPMHH_00061
group_3623		hypothetical protein	5	JJKOCCNM_00193	PMGHDLLH_00122	OBAEOLCH_01826	KODDLMLJ_01815	GNPJPMHH_00062
group_64		hypothetical protein	5	JJKOCCNM_00194	PMGHDLLH_00121	OBAEOLCH_01825	KODDLMLJ_01814	GNPJPMHH_00063
group_2972		Oleate hydratase	5	JJKOCCNM_00195	PMGHDLLH_00120	OBAEOLCH_01824	KODDLMLJ_01813	GNPJPMHH_00064
group_2382		hypothetical protein	5	JJKOCCNM_00196	PMGHDLLH_00119	OBAEOLCH_01823	KODDLMLJ_01812	GNPJPMHH_00065
pdxI		Pyridoxine 4-dehydrogenase	5	JJKOCCNM_00197	PMGHDLLH_00118	OBAEOLCH_01822	KODDLMLJ_01811	GNPJPMHH_00066
yvgN		Glyoxal reductase	5	JJKOCCNM_00198	PMGHDLLH_00117	OBAEOLCH_01821	KODDLMLJ_01810	GNPJPMHH_00067
group_2660		hypothetical protein	5	JJKOCCNM_00199	PMGHDLLH_00116	OBAEOLCH_01820	KODDLMLJ_01809	GNPJPMHH_00068
yycB		putative transporter YycB	5	JJKOCCNM_00200	PMGHDLLH_00115	OBAEOLCH_01819	KODDLMLJ_01808	GNPJPMHH_00069
group_466		hypothetical protein	5	JJKOCCNM_00201	PMGHDLLH_00114	OBAEOLCH_01818	KODDLMLJ_01807	GNPJPMHH_00070
sbnD_1		Staphyloferrin B transporter	5	JJKOCCNM_00202	PMGHDLLH_00113	OBAEOLCH_01817	KODDLMLJ_01806	GNPJPMHH_00071
group_467		hypothetical protein	5	JJKOCCNM_00203	PMGHDLLH_00112	OBAEOLCH_01815	KODDLMLJ_01804	GNPJPMHH_00072
group_3508		Acid shock protein	5	JJKOCCNM_00204	PMGHDLLH_00111	OBAEOLCH_01814	KODDLMLJ_01803	GNPJPMHH_00073
group_867		hypothetical protein	2	JJKOCCNM_00205				GNPJPMHH_00074
chrR_1		2-hydroxy-1,4-benzoquinone reductase	5	JJKOCCNM_00206	PMGHDLLH_00109	OBAEOLCH_01812	KODDLMLJ_01801	GNPJPMHH_00075
group_2661		hypothetical protein	5	JJKOCCNM_00207	PMGHDLLH_00108	OBAEOLCH_01811	KODDLMLJ_01800	GNPJPMHH_00076
ctpF		putative cation-transporting ATPase F	5	JJKOCCNM_00208	PMGHDLLH_00106	OBAEOLCH_01809	KODDLMLJ_01798	GNPJPMHH_00077
ydjP		AB hydrolase superfamily protein YdjP	5	JJKOCCNM_00209	PMGHDLLH_00100	OBAEOLCH_01808	KODDLMLJ_01797	GNPJPMHH_00078
group_4110		hypothetical protein	5	JJKOCCNM_00210	PMGHDLLH_00099	OBAEOLCH_01807	KODDLMLJ_01796	GNPJPMHH_00079
yifK		putative transport protein YifK	5	JJKOCCNM_00211	PMGHDLLH_00098	OBAEOLCH_01806	KODDLMLJ_01795	GNPJPMHH_00080
rppH_1		RNA pyrophosphohydrolase	5	JJKOCCNM_00212	PMGHDLLH_00097	OBAEOLCH_01805	KODDLMLJ_01794	GNPJPMHH_00081
group_129		hypothetical protein	5	JJKOCCNM_00213	PMGHDLLH_00096	OBAEOLCH_01803	KODDLMLJ_01792	GNPJPMHH_00082
group_468		Putative glutamine amidotransferase	5	JJKOCCNM_00214	PMGHDLLH_00095	OBAEOLCH_01802	KODDLMLJ_01791	GNPJPMHH_00083
group_4085		hypothetical protein	5	JJKOCCNM_00215	PMGHDLLH_00094	OBAEOLCH_01801	KODDLMLJ_01790	GNPJPMHH_00084
thiE		Thiamine-phosphate synthase	5	JJKOCCNM_00216	PMGHDLLH_00093	OBAEOLCH_01800	KODDLMLJ_01789	GNPJPMHH_00085
thiD		Hydroxymethylpyrimidine/phosphomethylpyrimidine kinase	5	JJKOCCNM_00217	PMGHDLLH_00092	OBAEOLCH_01798	KODDLMLJ_01788	GNPJPMHH_00086
thiM		Hydroxyethylthiazole kinase	5	JJKOCCNM_00218	PMGHDLLH_00091	OBAEOLCH_01797	KODDLMLJ_01787	GNPJPMHH_00087
tdh_2		L-threonine 3-dehydrogenase	5	JJKOCCNM_00219	PMGHDLLH_00090	OBAEOLCH_01795	KODDLMLJ_01785	GNPJPMHH_00088
larE		Pyridinium-3,5-bisthiocarboxylic acid mononucleotide synthase	5	JJKOCCNM_00220	PMGHDLLH_00089	OBAEOLCH_01794	KODDLMLJ_01784	GNPJPMHH_00089
larD_1		D/L-lactic acid transporter	5	JJKOCCNM_00221	PMGHDLLH_00088	OBAEOLCH_01793	KODDLMLJ_01783	GNPJPMHH_00090
larC_1		Pyridinium-3,5-bisthiocarboxylic acid mononucleotide nickel insertion protein	5	JJKOCCNM_00222	PMGHDLLH_00087	OBAEOLCH_01792	KODDLMLJ_01782	GNPJPMHH_00091
larC_2		Pyridinium-3,5-bisthiocarboxylic acid mononucleotide nickel insertion protein	4	JJKOCCNM_00223	PMGHDLLH_00086		KODDLMLJ_01781	GNPJPMHH_00092
larB		Pyridinium-3,5-biscarboxylic acid mononucleotide synthase	5	JJKOCCNM_00224	PMGHDLLH_00085	OBAEOLCH_01791	KODDLMLJ_01780	GNPJPMHH_00093
larA		Lactate racemase	5	JJKOCCNM_00225	PMGHDLLH_00084	OBAEOLCH_01790	KODDLMLJ_01779	GNPJPMHH_00094
larR		Lactate racemization regulatory protein	5	JJKOCCNM_00226	PMGHDLLH_00083	OBAEOLCH_01789	KODDLMLJ_01778	GNPJPMHH_00095
larMN		putative fused nickel transport protein LarMN	5	JJKOCCNM_00227	PMGHDLLH_00082	OBAEOLCH_01787	KODDLMLJ_01777	GNPJPMHH_00096
larQ		Nickel permease LarQ	5	JJKOCCNM_00228	PMGHDLLH_00081	OBAEOLCH_01786	KODDLMLJ_01776	GNPJPMHH_00097
larO		Nickel import ATP-binding protein LarO	5	JJKOCCNM_00229	PMGHDLLH_00080	OBAEOLCH_01785	KODDLMLJ_01775	GNPJPMHH_00098
group_2450		hypothetical protein	5	JJKOCCNM_00230	PMGHDLLH_00079	OBAEOLCH_01784	KODDLMLJ_01774	GNPJPMHH_00099
ant1		Streptomycin 3''-adenylyltransferase	5	JJKOCCNM_00231	PMGHDLLH_00078	OBAEOLCH_01783	KODDLMLJ_01773	GNPJPMHH_00100
group_2826		hypothetical protein	5	JJKOCCNM_00232	PMGHDLLH_00077	OBAEOLCH_01782	KODDLMLJ_01772	GNPJPMHH_00101
group_3225		hypothetical protein	5	JJKOCCNM_00233	PMGHDLLH_00076	OBAEOLCH_01781	KODDLMLJ_01771	GNPJPMHH_00102
dppE_5		Dipeptide-binding protein DppE	5	JJKOCCNM_00234	PMGHDLLH_00075	OBAEOLCH_01780	KODDLMLJ_01770	GNPJPMHH_00103
group_3333		hypothetical protein	5	JJKOCCNM_00235	PMGHDLLH_00074	OBAEOLCH_01779	KODDLMLJ_01769	GNPJPMHH_00104
yaaA		Peroxide stress resistance protein YaaA	5	JJKOCCNM_00236	PMGHDLLH_00073	OBAEOLCH_01778	KODDLMLJ_01768	GNPJPMHH_00105
pepIP		Proline iminopeptidase	5	JJKOCCNM_00237	PMGHDLLH_00072	OBAEOLCH_01777	KODDLMLJ_01767	GNPJPMHH_00106
mepA_1		Multidrug export protein MepA	5	JJKOCCNM_00238	PMGHDLLH_00071	OBAEOLCH_01776	KODDLMLJ_01766	GNPJPMHH_00107
group_472		hypothetical protein	5	JJKOCCNM_00239	PMGHDLLH_00070	OBAEOLCH_01775	KODDLMLJ_01765	GNPJPMHH_00108
ppsC		Zinc-type alcohol dehydrogenase-like protein	5	JJKOCCNM_00240	PMGHDLLH_00069	OBAEOLCH_01774	KODDLMLJ_01764	GNPJPMHH_00109
hchA		Protein/nucleic acid deglycase HchA	5	JJKOCCNM_00241	PMGHDLLH_00068	OBAEOLCH_01773	KODDLMLJ_01763	GNPJPMHH_00110
mshD_3		hypothetical protein	5	JJKOCCNM_00242	PMGHDLLH_00067	OBAEOLCH_01772	KODDLMLJ_01762	GNPJPMHH_00111
group_4039		hypothetical protein	5	JJKOCCNM_00243	PMGHDLLH_00066	OBAEOLCH_01771	KODDLMLJ_01761	GNPJPMHH_00112
group_33		hypothetical protein	5	JJKOCCNM_00244	PMGHDLLH_00065	OBAEOLCH_01770	KODDLMLJ_01760	GNPJPMHH_00113
group_34		hypothetical protein	3	JJKOCCNM_00245	PMGHDLLH_00064			GNPJPMHH_00114
tetO		Tetracycline resistance protein TetO	5	JJKOCCNM_00246	PMGHDLLH_00063	OBAEOLCH_01769	KODDLMLJ_01759	GNPJPMHH_00115
azoR1		FMN-dependent NADH-azoreductase 1	5	JJKOCCNM_00247	PMGHDLLH_00062	OBAEOLCH_01768	KODDLMLJ_01758	GNPJPMHH_00116
group_473		hypothetical protein	5	JJKOCCNM_00248	PMGHDLLH_00061	OBAEOLCH_01767	KODDLMLJ_01757	GNPJPMHH_00117
group_2630		hypothetical protein	5	JJKOCCNM_00249	PMGHDLLH_00060	OBAEOLCH_01766	KODDLMLJ_01756	GNPJPMHH_00118
group_4016		hypothetical protein	5	JJKOCCNM_00250	PMGHDLLH_00059	OBAEOLCH_01765	KODDLMLJ_01755	GNPJPMHH_00119
hpaH		Anthranilate 3-monooxygenase oxygenase component	5	JJKOCCNM_00251	PMGHDLLH_00058	OBAEOLCH_01764	KODDLMLJ_01754	GNPJPMHH_00120
iphP_1		Tyrosine-protein phosphatase	5	JJKOCCNM_00252	PMGHDLLH_00057	OBAEOLCH_01763	KODDLMLJ_01753	GNPJPMHH_00121
group_3499		hypothetical protein	5	JJKOCCNM_00253	PMGHDLLH_00056	OBAEOLCH_01762	KODDLMLJ_01752	GNPJPMHH_00122
yxeI_1		putative protein YxeI	5	JJKOCCNM_00254	PMGHDLLH_00055	OBAEOLCH_01761	KODDLMLJ_01751	GNPJPMHH_00123
ycjU		Beta-phosphoglucomutase	5	JJKOCCNM_00255	PMGHDLLH_00054	OBAEOLCH_01760	KODDLMLJ_01750	GNPJPMHH_00124
group_3846		hypothetical protein	5	JJKOCCNM_00256	PMGHDLLH_00053	OBAEOLCH_01758	KODDLMLJ_01748	GNPJPMHH_00125
yodC_1		Putative NAD(P)H nitroreductase YodC	5	JJKOCCNM_00257	PMGHDLLH_00052	OBAEOLCH_01757	KODDLMLJ_01747	GNPJPMHH_00126
adc		acetoacetate decarboxylase	5	JJKOCCNM_00258	PMGHDLLH_00051	OBAEOLCH_01756	KODDLMLJ_01746	GNPJPMHH_00127
hcaB_1		3-phenylpropionate-dihydrodiol/cinnamic acid-dihydrodiol dehydrogenase	5	JJKOCCNM_00259	PMGHDLLH_00050	OBAEOLCH_01755	KODDLMLJ_01745	GNPJPMHH_00128
arsC		Arsenate reductase	5	JJKOCCNM_00260	PMGHDLLH_00049	OBAEOLCH_01754	KODDLMLJ_01744	GNPJPMHH_00129
group_3910		hypothetical protein	5	JJKOCCNM_00261	PMGHDLLH_00048	OBAEOLCH_01753	KODDLMLJ_01743	GNPJPMHH_00130
cysL_1		HTH-type transcriptional regulator CysL	5	JJKOCCNM_00262	PMGHDLLH_00047	OBAEOLCH_01752	KODDLMLJ_01742	GNPJPMHH_00131
yflS_1		Putative malate transporter YflS	5	JJKOCCNM_00263	PMGHDLLH_00046	OBAEOLCH_01751	KODDLMLJ_01741	GNPJPMHH_00132
group_3737		hypothetical protein	5	JJKOCCNM_00264	PMGHDLLH_00045	OBAEOLCH_01750	KODDLMLJ_01740	GNPJPMHH_00133
group_3933		hypothetical protein	5	JJKOCCNM_00265	PMGHDLLH_00044	OBAEOLCH_01749	KODDLMLJ_01739	GNPJPMHH_00134
group_4212		hypothetical protein	5	JJKOCCNM_00266	PMGHDLLH_00043	OBAEOLCH_01748	KODDLMLJ_01738	GNPJPMHH_00135
nfnB		Nitroreductase NfnB	5	JJKOCCNM_00267	PMGHDLLH_00042	OBAEOLCH_01747	KODDLMLJ_01737	GNPJPMHH_00136
group_136		hypothetical protein	5	JJKOCCNM_00268	PMGHDLLH_00041	OBAEOLCH_01746	KODDLMLJ_01736	GNPJPMHH_00137
calB		Coniferyl aldehyde dehydrogenase	2	JJKOCCNM_00269	PMGHDLLH_00040
betI_1		HTH-type transcriptional regulator BetI	2	JJKOCCNM_00270	PMGHDLLH_00039
rlmH		Ribosomal RNA large subunit methyltransferase H	5	JJKOCCNM_00271	PMGHDLLH_00038	OBAEOLCH_01225	KODDLMLJ_02294	GNPJPMHH_00144
htrA		Serine protease Do-like HtrA	5	JJKOCCNM_00272	PMGHDLLH_00037	OBAEOLCH_01224	KODDLMLJ_02293	GNPJPMHH_00145
yycJ		Putative metallo-hydrolase YycJ	5	JJKOCCNM_00273	PMGHDLLH_00036	OBAEOLCH_01223	KODDLMLJ_02292	GNPJPMHH_00146
yycI		Two-component system WalR/WalK regulatory protein YycI	5	JJKOCCNM_00274	PMGHDLLH_00035	OBAEOLCH_01222	KODDLMLJ_02291	GNPJPMHH_00147
group_3314		hypothetical protein	5	JJKOCCNM_00275	PMGHDLLH_00034	OBAEOLCH_01221	KODDLMLJ_02290	GNPJPMHH_00148
walK		Sensor histidine kinase WalK	5	JJKOCCNM_00276	PMGHDLLH_00033	OBAEOLCH_01220	KODDLMLJ_02289	GNPJPMHH_00149
walR		Transcriptional regulatory protein WalR	5	JJKOCCNM_00277	PMGHDLLH_00032	OBAEOLCH_01219	KODDLMLJ_02288	GNPJPMHH_00150
group_2811		hypothetical protein	5	JJKOCCNM_00279	PMGHDLLH_00030	OBAEOLCH_01217	KODDLMLJ_02286	GNPJPMHH_00152
cspL		Cold shock protein 2	5	JJKOCCNM_00280	PMGHDLLH_00029	OBAEOLCH_01216	KODDLMLJ_02285	GNPJPMHH_00153
group_2901		hypothetical protein	5	JJKOCCNM_00281	PMGHDLLH_00028	OBAEOLCH_01215	KODDLMLJ_02284	GNPJPMHH_00154
trePP		Trehalose 6-phosphate phosphorylase	5	JJKOCCNM_00282	PMGHDLLH_00027	OBAEOLCH_01214	KODDLMLJ_02283	GNPJPMHH_00155
yvdM		Beta-phosphoglucomutase	5	JJKOCCNM_00283	PMGHDLLH_00026	OBAEOLCH_01213	KODDLMLJ_02282	GNPJPMHH_00156
group_3464		Putative phosphatase	5	JJKOCCNM_00284	PMGHDLLH_00025	OBAEOLCH_01212	KODDLMLJ_02281	GNPJPMHH_00157
group_2629		hypothetical protein	5	JJKOCCNM_00285	PMGHDLLH_00024	OBAEOLCH_01211	KODDLMLJ_02280	GNPJPMHH_00158
apu		Amylopullulanase	5	JJKOCCNM_00286	PMGHDLLH_00023	OBAEOLCH_01210	KODDLMLJ_02279	GNPJPMHH_00159
glgP		Glycogen phosphorylase	5	JJKOCCNM_00287	PMGHDLLH_00022	OBAEOLCH_01209	KODDLMLJ_02278	GNPJPMHH_00160
glgA		Glycogen synthase	5	JJKOCCNM_00288	PMGHDLLH_00021	OBAEOLCH_01208	KODDLMLJ_02277	GNPJPMHH_00161
glgD		Glycogen biosynthesis protein GlgD	5	JJKOCCNM_00289	PMGHDLLH_00020	OBAEOLCH_01207	KODDLMLJ_02276	GNPJPMHH_00162
glgC		Glucose-1-phosphate adenylyltransferase	5	JJKOCCNM_00290	PMGHDLLH_00019	OBAEOLCH_01205	KODDLMLJ_02274	GNPJPMHH_00163
glgB		1,4-alpha-glucan branching enzyme GlgB	5	JJKOCCNM_00291	PMGHDLLH_00018	OBAEOLCH_01204	KODDLMLJ_02273	GNPJPMHH_00164
group_870		hypothetical protein	3	JJKOCCNM_00292	PMGHDLLH_00017			GNPJPMHH_00165
oppA_1		Oligopeptide-binding protein OppA	5	JJKOCCNM_00293	PMGHDLLH_00016	OBAEOLCH_01203	KODDLMLJ_02272	GNPJPMHH_00166
proA		Gamma-glutamyl phosphate reductase	5	JJKOCCNM_00294	PMGHDLLH_00015	OBAEOLCH_01201	KODDLMLJ_02270	GNPJPMHH_00167
proB		Glutamate 5-kinase 1	5	JJKOCCNM_00295	PMGHDLLH_00014	OBAEOLCH_01200	KODDLMLJ_02269	GNPJPMHH_00168
mdtG		Multidrug resistance protein MdtG	5	JJKOCCNM_00296	PMGHDLLH_00013	OBAEOLCH_01199	KODDLMLJ_02268	GNPJPMHH_00169
dnaC		Replicative DNA helicase	5	JJKOCCNM_00297	PMGHDLLH_00012	OBAEOLCH_01198	KODDLMLJ_02267	GNPJPMHH_00170
rplI		50S ribosomal protein L9	5	JJKOCCNM_00298	PMGHDLLH_00011	OBAEOLCH_01197	KODDLMLJ_02266	GNPJPMHH_00171
gdpP		Cyclic-di-AMP phosphodiesterase GdpP	5	JJKOCCNM_00299	PMGHDLLH_00010	OBAEOLCH_01196	KODDLMLJ_02265	GNPJPMHH_00172
rpsR		30S ribosomal protein S18	5	JJKOCCNM_00300	PMGHDLLH_00009	OBAEOLCH_01195	KODDLMLJ_02264	GNPJPMHH_00173
ssbA		Single-stranded DNA-binding protein A	5	JJKOCCNM_00301	PMGHDLLH_00008	OBAEOLCH_01194	KODDLMLJ_02263	GNPJPMHH_00174
rpsF		30S ribosomal protein S6	5	JJKOCCNM_00302	PMGHDLLH_00007	OBAEOLCH_01193	KODDLMLJ_02262	GNPJPMHH_00175
gyrA		DNA gyrase subunit A	5	JJKOCCNM_00303	PMGHDLLH_00006	OBAEOLCH_01192	KODDLMLJ_02261	GNPJPMHH_00176
gyrB		DNA gyrase subunit B	5	JJKOCCNM_00304	PMGHDLLH_00005	OBAEOLCH_01191	KODDLMLJ_02259	GNPJPMHH_00177
recF		DNA replication and repair protein RecF	5	JJKOCCNM_00305	PMGHDLLH_00004	OBAEOLCH_01190	KODDLMLJ_02258	GNPJPMHH_00178
group_4087		hypothetical protein	5	JJKOCCNM_00306	PMGHDLLH_00003	OBAEOLCH_01189	KODDLMLJ_02257	GNPJPMHH_00179
dnaN		Beta sliding clamp	5	JJKOCCNM_00307	PMGHDLLH_00002	OBAEOLCH_01188	KODDLMLJ_02256	GNPJPMHH_00180
dnaA		Chromosomal replication initiator protein DnaA	5	JJKOCCNM_00308	PMGHDLLH_00001	OBAEOLCH_01187	KODDLMLJ_02255	GNPJPMHH_00181
rnpA		Ribonuclease P protein component	5	JJKOCCNM_00309	PMGHDLLH_03081	OBAEOLCH_01186	KODDLMLJ_02254	GNPJPMHH_00182
misCA		Membrane protein insertase MisCA	5	JJKOCCNM_00310	PMGHDLLH_03080	OBAEOLCH_01185	KODDLMLJ_02253	GNPJPMHH_00183
group_871	oppA_2	Oligopeptide-binding protein OppA	3	JJKOCCNM_00311	PMGHDLLH_03079			GNPJPMHH_00184
hutI		Imidazolonepropionase	3	JJKOCCNM_00312	PMGHDLLH_03078			GNPJPMHH_00185
group_3911		hypothetical protein	5	JJKOCCNM_00313	PMGHDLLH_03077	OBAEOLCH_01184	KODDLMLJ_02252	GNPJPMHH_00186
mnmE		tRNA modification GTPase MnmE	5	JJKOCCNM_00314	PMGHDLLH_03076	OBAEOLCH_01183	KODDLMLJ_02251	GNPJPMHH_00187
mnmG		tRNA uridine 5-carboxymethylaminomethyl modification enzyme MnmG	5	JJKOCCNM_00315	PMGHDLLH_03075	OBAEOLCH_01182	KODDLMLJ_02250	GNPJPMHH_00188
group_3723		hypothetical protein	5	JJKOCCNM_00316	PMGHDLLH_03074	OBAEOLCH_01181	KODDLMLJ_02249	GNPJPMHH_00189
group_3409		hypothetical protein	5	JJKOCCNM_00317	PMGHDLLH_03073	OBAEOLCH_01180	KODDLMLJ_02248	GNPJPMHH_00190
group_3302		hypothetical protein	5	JJKOCCNM_00318	PMGHDLLH_03072	OBAEOLCH_01179	KODDLMLJ_02247	GNPJPMHH_00191
group_143		hypothetical protein	5	JJKOCCNM_00319	PMGHDLLH_03071	OBAEOLCH_01178	KODDLMLJ_02246	GNPJPMHH_00192
spsB_1		Signal peptidase IB	5	JJKOCCNM_00320	PMGHDLLH_03070	OBAEOLCH_01176	KODDLMLJ_02245	GNPJPMHH_00193
group_145		hypothetical protein	5	JJKOCCNM_00321	PMGHDLLH_03069	OBAEOLCH_01175	KODDLMLJ_02244	GNPJPMHH_00194
pepE_1		Aminopeptidase E	5	JJKOCCNM_00322	PMGHDLLH_03068	OBAEOLCH_01174	KODDLMLJ_02243	GNPJPMHH_00195
group_479		hypothetical protein	5	JJKOCCNM_00323	PMGHDLLH_03067	OBAEOLCH_01173	KODDLMLJ_02242	GNPJPMHH_00196
degV_1		Protein DegV	5	JJKOCCNM_00324	PMGHDLLH_03066	OBAEOLCH_01172	KODDLMLJ_02241	GNPJPMHH_00197
group_2274		hypothetical protein	5	JJKOCCNM_00325	PMGHDLLH_03065	OBAEOLCH_01171	KODDLMLJ_02240	GNPJPMHH_00198
mhpD		2-keto-4-pentenoate hydratase	5	JJKOCCNM_00326	PMGHDLLH_03064	OBAEOLCH_01170	KODDLMLJ_02239	GNPJPMHH_00199
padC		Phenolic acid decarboxylase PadC	5	JJKOCCNM_00327	PMGHDLLH_03063	OBAEOLCH_01169	KODDLMLJ_02238	GNPJPMHH_00200
group_2468		hypothetical protein	5	JJKOCCNM_00328	PMGHDLLH_03062	OBAEOLCH_01168	KODDLMLJ_02237	GNPJPMHH_00201
group_2354		hypothetical protein	5	JJKOCCNM_00329	PMGHDLLH_03061	OBAEOLCH_01167	KODDLMLJ_02236	GNPJPMHH_00202
adhE_2		Aldehyde-alcohol dehydrogenase	5	JJKOCCNM_00330	PMGHDLLH_03060	OBAEOLCH_01166	KODDLMLJ_02235	GNPJPMHH_00203
rbsR_1		Ribose operon repressor	5	JJKOCCNM_00331	PMGHDLLH_03059	OBAEOLCH_01162	KODDLMLJ_02231	GNPJPMHH_00204
rbsK/rbiA		Bifunctional ribokinase/ribose-5-phosphate isomerase A	5	JJKOCCNM_00332	PMGHDLLH_03058	OBAEOLCH_01161	KODDLMLJ_02230	GNPJPMHH_00205
rbsD		D-ribose pyranase	5	JJKOCCNM_00333	PMGHDLLH_03057	OBAEOLCH_01160	KODDLMLJ_02229	GNPJPMHH_00206
glcU_1		Glucose uptake protein GlcU	5	JJKOCCNM_00334	PMGHDLLH_03056	OBAEOLCH_01159	KODDLMLJ_02228	GNPJPMHH_00207
group_3185	bacC_1	Dihydroanticapsin 7-dehydrogenase	5	JJKOCCNM_00335	PMGHDLLH_03055	OBAEOLCH_01158	KODDLMLJ_02227	GNPJPMHH_00208
licR_1		putative licABCH operon regulator	5	JJKOCCNM_00336	PMGHDLLH_03054	OBAEOLCH_01157	KODDLMLJ_02226	GNPJPMHH_00209
group_2944		hypothetical protein	5	JJKOCCNM_00337	PMGHDLLH_03053	OBAEOLCH_01156	KODDLMLJ_02225	GNPJPMHH_00210
srlA		PTS system glucitol/sorbitol-specific EIIC component	5	JJKOCCNM_00338	PMGHDLLH_03052	OBAEOLCH_01155	KODDLMLJ_02224	GNPJPMHH_00211
srlE		PTS system glucitol/sorbitol-specific EIIB component	5	JJKOCCNM_00339	PMGHDLLH_03051	OBAEOLCH_01154	KODDLMLJ_02223	GNPJPMHH_00212
srlB		PTS system glucitol/sorbitol-specific EIIA component	5	JJKOCCNM_00340	PMGHDLLH_03050	OBAEOLCH_01153	KODDLMLJ_02222	GNPJPMHH_00213
lrp		Leucine-rich protein	3	JJKOCCNM_00341	PMGHDLLH_03049			GNPJPMHH_00214
araR_1		Arabinose metabolism transcriptional repressor	3	JJKOCCNM_00342	PMGHDLLH_03048			GNPJPMHH_00215
group_875		putative ABC transporter ATP-binding protein	3	JJKOCCNM_00343	PMGHDLLH_03047			GNPJPMHH_00216
yheI_1		putative multidrug resistance ABC transporter ATP-binding/permease protein YheI	3	JJKOCCNM_00344	PMGHDLLH_03046			GNPJPMHH_00217
rhaS_1		HTH-type transcriptional activator RhaS	3	JJKOCCNM_00345	PMGHDLLH_03045			GNPJPMHH_00218
group_878		hypothetical protein	3	JJKOCCNM_00346	PMGHDLLH_03044			GNPJPMHH_00219
yteP		putative multiple-sugar transport system permease YteP	3	JJKOCCNM_00347	PMGHDLLH_03043			GNPJPMHH_00220
araQ_1		L-arabinose transport system permease protein AraQ	3	JJKOCCNM_00348	PMGHDLLH_03042			GNPJPMHH_00221
group_881		hypothetical protein	3	JJKOCCNM_00349	PMGHDLLH_03041			GNPJPMHH_00222
malL_4		Oligo-1,6-glucosidase	3	JJKOCCNM_00350	PMGHDLLH_03040			GNPJPMHH_00223
group_883		hypothetical protein	3	JJKOCCNM_00351	PMGHDLLH_03039			GNPJPMHH_00224
group_884		hypothetical protein	3	JJKOCCNM_00352	PMGHDLLH_03038			GNPJPMHH_00225
rhaR_1		HTH-type transcriptional activator RhaR	3	JJKOCCNM_00353	PMGHDLLH_03037			GNPJPMHH_00226
gmuE_2		Putative fructokinase	3	JJKOCCNM_00354	PMGHDLLH_03036			GNPJPMHH_00227
msmX_2		Oligosaccharides import ATP-binding protein MsmX	3	JJKOCCNM_00355	PMGHDLLH_03035			GNPJPMHH_00228
group_888		hypothetical protein	3	JJKOCCNM_00356	PMGHDLLH_03034			GNPJPMHH_00229
araR_2		Arabinose metabolism transcriptional repressor	3	JJKOCCNM_00357	PMGHDLLH_03033			GNPJPMHH_00230
group_890		hypothetical protein	3	JJKOCCNM_00358	PMGHDLLH_03032			GNPJPMHH_00231
mngB_1		Mannosylglycerate hydrolase	3	JJKOCCNM_00359	PMGHDLLH_03031			GNPJPMHH_00232
bglK_1		Beta-glucoside kinase	3	JJKOCCNM_00360	PMGHDLLH_03030			GNPJPMHH_00233
gmuD		6-phospho-beta-glucosidase GmuD	3	JJKOCCNM_00361	PMGHDLLH_03029			GNPJPMHH_00234
dinB_3		DNA polymerase IV	2	JJKOCCNM_00362	PMGHDLLH_03027
group_481		hypothetical protein	2	JJKOCCNM_00363	PMGHDLLH_03025
group_19		hypothetical protein	1				KODDLMLJ_00043
group_896		hypothetical protein	2	JJKOCCNM_00365	PMGHDLLH_02669
group_897		hypothetical protein	2	JJKOCCNM_00366	PMGHDLLH_02668
group_898	bmr3_1	Multidrug resistance protein 3	2	JJKOCCNM_00367	PMGHDLLH_02667
baiE		Bile acid 7-alpha dehydratase	2	JJKOCCNM_00368	PMGHDLLH_02666
group_900		hypothetical protein	2	JJKOCCNM_00369	PMGHDLLH_02665
yvgN_2		putative oxidoreductase/MSMEI_2346	2	JJKOCCNM_00370	PMGHDLLH_02664
bcrR		HTH-type transcriptional activator BcrR	1				KODDLMLJ_00064
group_901	yciB_1	Putative L,D-transpeptidase YciB	2	JJKOCCNM_00372	PMGHDLLH_02663
group_67		hypothetical protein	2	JJKOCCNM_00373	PMGHDLLH_02662
group_1945		hypothetical protein	1				KODDLMLJ_00065
group_1946		hypothetical protein	1				KODDLMLJ_00066
yjmC_2		putative oxidoreductase YjmC	3	JJKOCCNM_00376	PMGHDLLH_02661			GNPJPMHH_01367
group_1947		hypothetical protein	1				KODDLMLJ_00082
group_1948		hypothetical protein	1				KODDLMLJ_00089
hxlR_1		HTH-type transcriptional activator HxlR	3	JJKOCCNM_00379	PMGHDLLH_02656			GNPJPMHH_01371
ydeA		putative protease YdeA	3	JJKOCCNM_00380	PMGHDLLH_02655			GNPJPMHH_01372
group_483		hypothetical protein	3	JJKOCCNM_00381	PMGHDLLH_02654			GNPJPMHH_01373
group_1590		hypothetical protein	3	JJKOCCNM_00382	PMGHDLLH_02653			GNPJPMHH_01374
group_40		hypothetical protein	1				KODDLMLJ_00149
lcnD_1		Lactococcin A secretion protein LcnD	1				KODDLMLJ_00151
group_443	fpaP_2	Proline iminopeptidase	1				KODDLMLJ_00347
group_209		hypothetical protein	1				KODDLMLJ_00350
group_484		hypothetical protein	3	JJKOCCNM_00387	PMGHDLLH_02652			GNPJPMHH_01375
mfd_1		Transcription-repair-coupling factor	1				KODDLMLJ_00353
mutS_1		DNA mismatch repair protein MutS	1				KODDLMLJ_00425
rlmB_1		23S rRNA (guanosine-2'-O-)-methyltransferase RlmB	1				KODDLMLJ_00526
group_179		hypothetical protein	1				KODDLMLJ_00533
group_485		hypothetical protein	2	JJKOCCNM_00392				GNPJPMHH_01380
dps		DNA protection during starvation protein	5	JJKOCCNM_00393	PMGHDLLH_02644	OBAEOLCH_01089	KODDLMLJ_00090	GNPJPMHH_01381
group_486		hypothetical protein	2	JJKOCCNM_00394	PMGHDLLH_02643
group_914		hypothetical protein	3	JJKOCCNM_00395	PMGHDLLH_02642			GNPJPMHH_01383
group_915	hdfR_5	HTH-type transcriptional regulator HdfR	3	JJKOCCNM_00396	PMGHDLLH_02641			GNPJPMHH_01384
nudC		NADH pyrophosphatase	3	JJKOCCNM_00397	PMGHDLLH_02640			GNPJPMHH_01385
nhaK_1		Sodium, potassium, lithium and rubidium/H(+) antiporter	3	JJKOCCNM_00398	PMGHDLLH_02639			GNPJPMHH_01386
lepA_1		Elongation factor 4	3	JJKOCCNM_00399	PMGHDLLH_02638			GNPJPMHH_01387
group_919		hypothetical protein	3	JJKOCCNM_00400	PMGHDLLH_02637			GNPJPMHH_01388
group_920		hypothetical protein	3	JJKOCCNM_00401	PMGHDLLH_02636			GNPJPMHH_01389
group_921		hypothetical protein	2	JJKOCCNM_00402				GNPJPMHH_01390
group_487		hypothetical protein	3	JJKOCCNM_00403	PMGHDLLH_02634			GNPJPMHH_01391
group_488		hypothetical protein	2	JJKOCCNM_00404				GNPJPMHH_01392
group_489		hypothetical protein	3	JJKOCCNM_00405	PMGHDLLH_02632			GNPJPMHH_01393
group_922		hypothetical protein	3	JJKOCCNM_00406	PMGHDLLH_02631			GNPJPMHH_01394
group_923		Putative acetyltransferase	3	JJKOCCNM_00407	PMGHDLLH_02630			GNPJPMHH_01395
group_924		putative oxidoreductase	3	JJKOCCNM_00408	PMGHDLLH_02629			GNPJPMHH_01396
group_925		hypothetical protein	3	JJKOCCNM_00409	PMGHDLLH_02628			GNPJPMHH_01399
group_926		hypothetical protein	3	JJKOCCNM_00410	PMGHDLLH_02627			GNPJPMHH_01400
feuC		Iron-uptake system permease protein FeuC	3	JJKOCCNM_00411	PMGHDLLH_02626			GNPJPMHH_01401
feuB		Iron-uptake system permease protein FeuB	3	JJKOCCNM_00412	PMGHDLLH_02625			GNPJPMHH_01402
yusV		putative siderophore transport system ATP-binding protein YusV	3	JJKOCCNM_00413	PMGHDLLH_02624			GNPJPMHH_01403
yfiY		putative siderophore-binding lipoprotein YfiY	3	JJKOCCNM_00414	PMGHDLLH_02623			GNPJPMHH_01404
group_931		putative HTH-type transcriptional regulator	3	JJKOCCNM_00415	PMGHDLLH_02622			GNPJPMHH_01405
farB_1		Fatty acid resistance protein FarB	3	JJKOCCNM_00416	PMGHDLLH_02621			GNPJPMHH_01406
ydhF_1		Oxidoreductase YdhF	3	JJKOCCNM_00417	PMGHDLLH_02620			GNPJPMHH_01407
group_934		hypothetical protein	3	JJKOCCNM_00418	PMGHDLLH_02619			GNPJPMHH_01408
group_935		hypothetical protein	3	JJKOCCNM_00419	PMGHDLLH_02618			GNPJPMHH_01409
group_490		hypothetical protein	3	JJKOCCNM_00420	PMGHDLLH_02617			GNPJPMHH_01410
group_936		putative oxidoreductase	3	JJKOCCNM_00421	PMGHDLLH_02616			GNPJPMHH_01411
hxlR_2		HTH-type transcriptional activator HxlR	3	JJKOCCNM_00422	PMGHDLLH_02615			GNPJPMHH_01412
group_938		hypothetical protein	3	JJKOCCNM_00423	PMGHDLLH_02614			GNPJPMHH_01413
group_491		hypothetical protein	5	JJKOCCNM_00424	PMGHDLLH_02613	OBAEOLCH_00956	KODDLMLJ_01241	GNPJPMHH_01414
gabD1		Succinate-semialdehyde dehydrogenase [NADP(+)] 1	5	JJKOCCNM_00425	PMGHDLLH_02612	OBAEOLCH_00955	KODDLMLJ_01240	GNPJPMHH_01415
group_3279		hypothetical protein	5	JJKOCCNM_00426	PMGHDLLH_02611	OBAEOLCH_00954	KODDLMLJ_01239	GNPJPMHH_01416
group_3983		hypothetical protein	5	JJKOCCNM_00427	PMGHDLLH_02610	OBAEOLCH_00953	KODDLMLJ_01238	GNPJPMHH_01417
group_3029		hypothetical protein	5	JJKOCCNM_00428	PMGHDLLH_02609	OBAEOLCH_00952	KODDLMLJ_01237	GNPJPMHH_01418
agrA_4		Accessory gene regulator protein A	5	JJKOCCNM_00429	PMGHDLLH_02608	OBAEOLCH_00951	KODDLMLJ_01236	GNPJPMHH_01419
asnB_2		Asparagine synthetase [glutamine-hydrolyzing] 1	5	JJKOCCNM_00430	PMGHDLLH_02607	OBAEOLCH_00950	KODDLMLJ_01235	GNPJPMHH_01420
yciB_2		Putative L,D-transpeptidase YciB	5	JJKOCCNM_00431	PMGHDLLH_02606	OBAEOLCH_00949	KODDLMLJ_01234	GNPJPMHH_01421
ydhP		Inner membrane transport protein YdhP	5	JJKOCCNM_00432	PMGHDLLH_02605	OBAEOLCH_01463	KODDLMLJ_01328	GNPJPMHH_01422
ytcD		putative HTH-type transcriptional regulator YtcD	5	JJKOCCNM_00433	PMGHDLLH_02604	OBAEOLCH_01462	KODDLMLJ_01327	GNPJPMHH_01423
group_2928		Phosphorylated carbohydrates phosphatase	5	JJKOCCNM_00434	PMGHDLLH_02603	OBAEOLCH_01461	KODDLMLJ_01326	GNPJPMHH_01424
group_3930		hypothetical protein	5	JJKOCCNM_00435	PMGHDLLH_02602	OBAEOLCH_01460	KODDLMLJ_01325	GNPJPMHH_01425
group_4172		hypothetical protein	5	JJKOCCNM_00436	PMGHDLLH_02601	OBAEOLCH_01459	KODDLMLJ_01324	GNPJPMHH_01426
group_492		hypothetical protein	5	JJKOCCNM_00437	PMGHDLLH_02600	OBAEOLCH_01458	KODDLMLJ_01323	GNPJPMHH_01427
group_3025		hypothetical protein	5	JJKOCCNM_00438	PMGHDLLH_02599	OBAEOLCH_01457	KODDLMLJ_01322	GNPJPMHH_01428
group_4224		hypothetical protein	5	JJKOCCNM_00439	PMGHDLLH_02598	OBAEOLCH_01456	KODDLMLJ_01321	GNPJPMHH_01429
group_493		hypothetical protein	5	JJKOCCNM_00440	PMGHDLLH_02597	OBAEOLCH_01455	KODDLMLJ_01320	GNPJPMHH_01430
group_494		hypothetical protein	5	JJKOCCNM_00441	PMGHDLLH_02596	OBAEOLCH_01454	KODDLMLJ_01319	GNPJPMHH_01431
tdh_3		L-threonine 3-dehydrogenase	5	JJKOCCNM_00442	PMGHDLLH_02595	OBAEOLCH_01453	KODDLMLJ_01318	GNPJPMHH_01433
group_4002		hypothetical protein	5	JJKOCCNM_00443	PMGHDLLH_02594	OBAEOLCH_01452	KODDLMLJ_01317	GNPJPMHH_01434
group_3770		hypothetical protein	5	JJKOCCNM_00444	PMGHDLLH_02593	OBAEOLCH_01451	KODDLMLJ_01316	GNPJPMHH_01435
group_152		hypothetical protein	5	JJKOCCNM_00445	PMGHDLLH_02592	OBAEOLCH_01450	KODDLMLJ_01315	GNPJPMHH_01436
group_787		hypothetical protein	5	JJKOCCNM_00446	PMGHDLLH_02591	OBAEOLCH_01449	KODDLMLJ_01314	GNPJPMHH_01437
group_3903		hypothetical protein	5	JJKOCCNM_00447	PMGHDLLH_02590	OBAEOLCH_01448	KODDLMLJ_01313	GNPJPMHH_01438
group_939		hypothetical protein	4	JJKOCCNM_00448	PMGHDLLH_02589	OBAEOLCH_01447	KODDLMLJ_01312
group_3652	rhaR_3	HTH-type transcriptional activator RhaR	5	JJKOCCNM_00449	PMGHDLLH_02588	OBAEOLCH_01446	KODDLMLJ_01311	GNPJPMHH_01439
group_70		hypothetical protein	5	JJKOCCNM_00450	PMGHDLLH_02587	OBAEOLCH_01445	KODDLMLJ_01310	GNPJPMHH_01440
group_2809		hypothetical protein	5	JJKOCCNM_00451	PMGHDLLH_02586	OBAEOLCH_03120	KODDLMLJ_01308	GNPJPMHH_01441
group_495		hypothetical protein	4	JJKOCCNM_00452	PMGHDLLH_02585	OBAEOLCH_03119	KODDLMLJ_01307
copA		Copper-exporting P-type ATPase	5	JJKOCCNM_00453	PMGHDLLH_02584	OBAEOLCH_03118	KODDLMLJ_01306	GNPJPMHH_01443
group_153	xylB_3	Aryl-alcohol dehydrogenase	2	JJKOCCNM_00454			KODDLMLJ_01305
group_388		putative protein	1				KODDLMLJ_00619
group_941		hypothetical protein	2	JJKOCCNM_00456	PMGHDLLH_01204
group_496		hypothetical protein	5	JJKOCCNM_00457	PMGHDLLH_01203	OBAEOLCH_02908	KODDLMLJ_00833	GNPJPMHH_00494
group_4201		hypothetical protein	5	JJKOCCNM_00458	PMGHDLLH_01202	OBAEOLCH_02907	KODDLMLJ_00832	GNPJPMHH_00493
urdA_2		Urocanate reductase	5	JJKOCCNM_00459	PMGHDLLH_01201	OBAEOLCH_02906	KODDLMLJ_00831	GNPJPMHH_00492
urdA_1		Urocanate reductase	5	JJKOCCNM_00460	PMGHDLLH_01200	OBAEOLCH_02905	KODDLMLJ_00830	GNPJPMHH_00491
hdfR_1		HTH-type transcriptional regulator HdfR	5	JJKOCCNM_00461	PMGHDLLH_01199	OBAEOLCH_02904	KODDLMLJ_00829	GNPJPMHH_00490
group_156		hypothetical protein	2	JJKOCCNM_00462	PMGHDLLH_01198
group_157		hypothetical protein	4	JJKOCCNM_00463		OBAEOLCH_02903	KODDLMLJ_00828	GNPJPMHH_00488
group_158		hypothetical protein	2	JJKOCCNM_00464	PMGHDLLH_01196
yhaM		3'-5' exoribonuclease YhaM	5	JJKOCCNM_00465	PMGHDLLH_01195	OBAEOLCH_02902	KODDLMLJ_00827	GNPJPMHH_00487
smc_6		Chromosome partition protein Smc	5	JJKOCCNM_00466	PMGHDLLH_01194	OBAEOLCH_02901	KODDLMLJ_00826	GNPJPMHH_00486
group_3245		hypothetical protein	5	JJKOCCNM_00467	PMGHDLLH_01193	OBAEOLCH_02900	KODDLMLJ_00825	GNPJPMHH_00485
group_3579		hypothetical protein	5	JJKOCCNM_00468	PMGHDLLH_01192	OBAEOLCH_02899	KODDLMLJ_00824	GNPJPMHH_00484
pbpF		Penicillin-binding protein 1F	5	JJKOCCNM_00469	PMGHDLLH_01190	OBAEOLCH_02898	KODDLMLJ_00823	GNPJPMHH_00483
group_2679		hypothetical protein	5	JJKOCCNM_00470	PMGHDLLH_01189	OBAEOLCH_02897	KODDLMLJ_00822	GNPJPMHH_00482
argR_1		Arginine repressor	5	JJKOCCNM_00471	PMGHDLLH_01188	OBAEOLCH_02896	KODDLMLJ_00821	GNPJPMHH_00481
vioD		Capreomycidine synthase	5	JJKOCCNM_00472	PMGHDLLH_01187	OBAEOLCH_02895	KODDLMLJ_00820	GNPJPMHH_00480
argO		Arginine exporter protein ArgO	5	JJKOCCNM_00473	PMGHDLLH_01186	OBAEOLCH_02894	KODDLMLJ_00819	GNPJPMHH_00479
norG		HTH-type transcriptional regulator NorG	5	JJKOCCNM_00474	PMGHDLLH_01185	OBAEOLCH_02893	KODDLMLJ_00818	GNPJPMHH_00478
dltC_1		D-alanyl carrier protein	5	JJKOCCNM_00475	PMGHDLLH_01184	OBAEOLCH_02892	KODDLMLJ_00817	GNPJPMHH_00477
yciB_1		Putative L,D-transpeptidase YciB	5	JJKOCCNM_00476	PMGHDLLH_01183	OBAEOLCH_02891	KODDLMLJ_00816	GNPJPMHH_00476
group_72		hypothetical protein	5	JJKOCCNM_00477	PMGHDLLH_01182	OBAEOLCH_02890	KODDLMLJ_00815	GNPJPMHH_00475
group_202		6-phosphogluconate dehydrogenase, NAD(+)-dependent, decarboxylating	1				KODDLMLJ_00666
group_942	bglH_2	Aryl-phospho-beta-D-glucosidase BglH	3	JJKOCCNM_00479	PMGHDLLH_01181			GNPJPMHH_00474
gmuC_1		PTS system oligo-beta-mannoside-specific EIIC component	3	JJKOCCNM_00480	PMGHDLLH_01180			GNPJPMHH_00473
celA		PTS system cellobiose-specific EIIB component	3	JJKOCCNM_00481	PMGHDLLH_01179			GNPJPMHH_00472
chbA		PTS system N,N'-diacetylchitobiose-specific EIIA component	3	JJKOCCNM_00482	PMGHDLLH_01178			GNPJPMHH_00471
group_946		hypothetical protein	3	JJKOCCNM_00483	PMGHDLLH_01177			GNPJPMHH_00470
dgaR		Transcriptional regulatory protein DagR	3	JJKOCCNM_00484	PMGHDLLH_01176			GNPJPMHH_00469
group_2246		hypothetical protein	5	JJKOCCNM_00485	PMGHDLLH_01175	OBAEOLCH_02889	KODDLMLJ_00814	GNPJPMHH_00468
macB_1		Macrolide export ATP-binding/permease protein MacB	5	JJKOCCNM_00486	PMGHDLLH_01174	OBAEOLCH_02888	KODDLMLJ_00813	GNPJPMHH_02381
group_161		hypothetical protein	5	JJKOCCNM_00487	PMGHDLLH_01173	OBAEOLCH_02887	KODDLMLJ_00812	GNPJPMHH_02382
argS		Arginine--tRNA ligase	5	JJKOCCNM_00488	PMGHDLLH_01172	OBAEOLCH_02886	KODDLMLJ_00811	GNPJPMHH_02383
elaA_2		Protein ElaA	5	JJKOCCNM_00489	PMGHDLLH_01171	OBAEOLCH_02885	KODDLMLJ_00810	GNPJPMHH_02384
group_2355		hypothetical protein	5	JJKOCCNM_00492	PMGHDLLH_01168	OBAEOLCH_02882	KODDLMLJ_00807	GNPJPMHH_02387
mepA_2		Multidrug export protein MepA	5	JJKOCCNM_00493	PMGHDLLH_01167	OBAEOLCH_02881	KODDLMLJ_00806	GNPJPMHH_02388
group_3081		hypothetical protein	5	JJKOCCNM_00494	PMGHDLLH_01166	OBAEOLCH_02880	KODDLMLJ_00805	GNPJPMHH_02389
assT		Arylsulfate sulfotransferase AssT	5	JJKOCCNM_00495	PMGHDLLH_01165	OBAEOLCH_02879	KODDLMLJ_00804	GNPJPMHH_02390
nrnA_1		putative bifunctional oligoribonuclease and PAP phosphatase NrnA	5	JJKOCCNM_00496	PMGHDLLH_01164	OBAEOLCH_02878	KODDLMLJ_00803	GNPJPMHH_02391
cysC		putative adenylyl-sulfate kinase	5	JJKOCCNM_00497	PMGHDLLH_01163	OBAEOLCH_02877	KODDLMLJ_00802	GNPJPMHH_02392
sat		Sulfate adenylyltransferase	5	JJKOCCNM_00498	PMGHDLLH_01162	OBAEOLCH_02876	KODDLMLJ_00801	GNPJPMHH_02393
group_2971		hypothetical protein	5	JJKOCCNM_00499	PMGHDLLH_01161	OBAEOLCH_02875	KODDLMLJ_00800	GNPJPMHH_02394
metE		5-methyltetrahydropteroyltriglutamate--homocysteine methyltransferase	5	JJKOCCNM_00500	PMGHDLLH_01160	OBAEOLCH_02874	KODDLMLJ_00799	GNPJPMHH_02395
yitJ		Bifunctional homocysteine S-methyltransferase/5,10-methylenetetrahydrofolate reductase	5	JJKOCCNM_00501	PMGHDLLH_01159	OBAEOLCH_02873	KODDLMLJ_00798	GNPJPMHH_02396
group_2675		hypothetical protein	5	JJKOCCNM_00502	PMGHDLLH_01158	OBAEOLCH_02872	KODDLMLJ_00797	GNPJPMHH_02397
group_2631		hypothetical protein	5	JJKOCCNM_00503	PMGHDLLH_01157	OBAEOLCH_02871	KODDLMLJ_00796	GNPJPMHH_02398
group_2569		hypothetical protein	5	JJKOCCNM_00504	PMGHDLLH_01156	OBAEOLCH_02870	KODDLMLJ_00795	GNPJPMHH_02399
group_2835		hypothetical protein	5	JJKOCCNM_00505	PMGHDLLH_01155	OBAEOLCH_02869	KODDLMLJ_00794	GNPJPMHH_02400
group_3984		hypothetical protein	5	JJKOCCNM_00506	PMGHDLLH_01154	OBAEOLCH_02868	KODDLMLJ_00793	GNPJPMHH_02401
uvrA_1		UvrABC system protein A	5	JJKOCCNM_00509	PMGHDLLH_01098	OBAEOLCH_02865	KODDLMLJ_00790	GNPJPMHH_02404
group_2628		hypothetical protein	5	JJKOCCNM_00510	PMGHDLLH_01097	OBAEOLCH_02864	KODDLMLJ_00789	GNPJPMHH_02405
group_3460		hypothetical protein	5	JJKOCCNM_00511	PMGHDLLH_01096	OBAEOLCH_02863	KODDLMLJ_00788	GNPJPMHH_02406
group_3234		hypothetical protein	5	JJKOCCNM_00512	PMGHDLLH_01095	OBAEOLCH_02862	KODDLMLJ_00787	GNPJPMHH_02407
group_1950		hypothetical protein	1				KODDLMLJ_00749
group_499		hypothetical protein	5	JJKOCCNM_00514	PMGHDLLH_01094	OBAEOLCH_02861	KODDLMLJ_00786	GNPJPMHH_02408
group_2807		hypothetical protein	5	JJKOCCNM_00515	PMGHDLLH_01093	OBAEOLCH_02860	KODDLMLJ_00785	GNPJPMHH_02409
group_3274		hypothetical protein	5	JJKOCCNM_00516	PMGHDLLH_01092	OBAEOLCH_02859	KODDLMLJ_00784	GNPJPMHH_02410
group_3218	agrA_3	Accessory gene regulator protein A	5	JJKOCCNM_00517	PMGHDLLH_01091	OBAEOLCH_02858	KODDLMLJ_00783	GNPJPMHH_02411
group_3861		hypothetical protein	5	JJKOCCNM_00518	PMGHDLLH_01090	OBAEOLCH_02857	KODDLMLJ_00782	GNPJPMHH_02412
group_3292		hypothetical protein	5	JJKOCCNM_00519	PMGHDLLH_01089	OBAEOLCH_02856	KODDLMLJ_00781	GNPJPMHH_02413
yidA_2		Sugar phosphatase YidA	5	JJKOCCNM_00520	PMGHDLLH_01088	OBAEOLCH_02855	KODDLMLJ_00780	GNPJPMHH_02414
yicL_1		putative inner membrane transporter YicL	5	JJKOCCNM_00521	PMGHDLLH_01087	OBAEOLCH_02854	KODDLMLJ_00779	GNPJPMHH_02415
group_3067		hypothetical protein	5	JJKOCCNM_00522	PMGHDLLH_01086	OBAEOLCH_02853	KODDLMLJ_00778	GNPJPMHH_02416
group_2493		putative HTH-type transcriptional regulator	5	JJKOCCNM_00523	PMGHDLLH_01085	OBAEOLCH_02852	KODDLMLJ_00777	GNPJPMHH_02417
msrA_1		Peptide methionine sulfoxide reductase MsrA	5	JJKOCCNM_00524	PMGHDLLH_01084	OBAEOLCH_02851	KODDLMLJ_00776	GNPJPMHH_02418
group_3073		hypothetical protein	5	JJKOCCNM_00525	PMGHDLLH_01082	OBAEOLCH_02849	KODDLMLJ_00774	GNPJPMHH_02420
group_3661		Fluoroquinolones export ATP-binding protein	5	JJKOCCNM_00526	PMGHDLLH_01081	OBAEOLCH_02848	KODDLMLJ_00773	GNPJPMHH_02421
group_500		hypothetical protein	5	JJKOCCNM_00527	PMGHDLLH_01080	OBAEOLCH_02847	KODDLMLJ_00772	GNPJPMHH_02422
group_4155		hypothetical protein	5	JJKOCCNM_00528	PMGHDLLH_01079	OBAEOLCH_02846	KODDLMLJ_00771	GNPJPMHH_02423
smc_5		Chromosome partition protein Smc	5	JJKOCCNM_00529	PMGHDLLH_01078	OBAEOLCH_02844	KODDLMLJ_00770	GNPJPMHH_02424
mscL		Large-conductance mechanosensitive channel	5	JJKOCCNM_00530	PMGHDLLH_01077	OBAEOLCH_02843	KODDLMLJ_00769	GNPJPMHH_02425
group_2402		Deoxyguanosine kinase	5	JJKOCCNM_00531	PMGHDLLH_01076	OBAEOLCH_02842	KODDLMLJ_00768	GNPJPMHH_02426
ugpQ		hypothetical protein	5	JJKOCCNM_00532	PMGHDLLH_01075	OBAEOLCH_02841	KODDLMLJ_00767	GNPJPMHH_02427
ugpB		sn-glycerol-3-phosphate-binding periplasmic protein UgpB	5	JJKOCCNM_00533	PMGHDLLH_01074	OBAEOLCH_02840	KODDLMLJ_00766	GNPJPMHH_02428
araQ_2		L-arabinose transport system permease protein AraQ	5	JJKOCCNM_00534	PMGHDLLH_01073	OBAEOLCH_02839	KODDLMLJ_00765	GNPJPMHH_02429
ugpA		sn-glycerol-3-phosphate transport system permease protein UgpA	5	JJKOCCNM_00535	PMGHDLLH_01072	OBAEOLCH_02837	KODDLMLJ_00764	GNPJPMHH_02430
msmX_3		Oligosaccharides import ATP-binding protein MsmX	5	JJKOCCNM_00536	PMGHDLLH_01071	OBAEOLCH_02836	KODDLMLJ_00763	GNPJPMHH_02431
group_2304		Putative universal stress protein	5	JJKOCCNM_00537	PMGHDLLH_01070	OBAEOLCH_02835	KODDLMLJ_00762	GNPJPMHH_02432
group_4101		Putative dipeptidase	5	JJKOCCNM_00538	PMGHDLLH_01069	OBAEOLCH_02834	KODDLMLJ_00761	GNPJPMHH_02433
nnrD		ADP-dependent (S)-NAD(P)H-hydrate dehydratase	5	JJKOCCNM_00539	PMGHDLLH_01068	OBAEOLCH_02833	KODDLMLJ_00760	GNPJPMHH_02434
rsuA		Ribosomal small subunit pseudouridine synthase A	5	JJKOCCNM_00540	PMGHDLLH_01067	OBAEOLCH_02832	KODDLMLJ_00759	GNPJPMHH_02435
murJ_2		Lipid II flippase MurJ	5	JJKOCCNM_00541	PMGHDLLH_01066	OBAEOLCH_02831	KODDLMLJ_00758	GNPJPMHH_02436
leuS		Leucine--tRNA ligase	5	JJKOCCNM_00542	PMGHDLLH_01065	OBAEOLCH_02830	KODDLMLJ_00757	GNPJPMHH_02437
group_502		hypothetical protein	5	JJKOCCNM_00543	PMGHDLLH_01064	OBAEOLCH_02829	KODDLMLJ_00756	GNPJPMHH_02438
group_3948		hypothetical protein	5	JJKOCCNM_00544	PMGHDLLH_01063	OBAEOLCH_02828	KODDLMLJ_00755	GNPJPMHH_02439
group_4174		hypothetical protein	5	JJKOCCNM_00545	PMGHDLLH_01062	OBAEOLCH_02827	KODDLMLJ_00754	GNPJPMHH_02440
gtfA_4		UDP-N-acetylglucosamine--peptide N-acetylglucosaminyltransferase GtfA subunit	4	JJKOCCNM_00546		OBAEOLCH_02826	KODDLMLJ_00753	GNPJPMHH_02441
gtfA_5		UDP-N-acetylglucosamine--peptide N-acetylglucosaminyltransferase GtfA subunit	5	JJKOCCNM_00547	PMGHDLLH_01060	OBAEOLCH_02825	KODDLMLJ_00752	GNPJPMHH_02443
group_4075		hypothetical protein	5	JJKOCCNM_00548	PMGHDLLH_01059	OBAEOLCH_02824	KODDLMLJ_00751	GNPJPMHH_02444
group_21		hypothetical protein	5	JJKOCCNM_00549	PMGHDLLH_01058	OBAEOLCH_02823	KODDLMLJ_00750	GNPJPMHH_02445
group_47		hypothetical protein	1				KODDLMLJ_00863
group_950		hypothetical protein	3	JJKOCCNM_00551	PMGHDLLH_02113			GNPJPMHH_01912
group_2529		hypothetical protein	5	JJKOCCNM_00552	PMGHDLLH_02112	OBAEOLCH_01231	KODDLMLJ_02504	GNPJPMHH_01913
group_2855		hypothetical protein	5	JJKOCCNM_00553	PMGHDLLH_02111	OBAEOLCH_01230	KODDLMLJ_02503	GNPJPMHH_01914
group_3154		putative ABC transporter ATP-binding protein	5	JJKOCCNM_00554	PMGHDLLH_02110	OBAEOLCH_01229	KODDLMLJ_02502	GNPJPMHH_01915
group_503		Fatty acid ABC transporter ATP-binding/permease protein	5	JJKOCCNM_00555	PMGHDLLH_02109	OBAEOLCH_02761	KODDLMLJ_02501	GNPJPMHH_01916
group_2963		hypothetical protein	5	JJKOCCNM_00556	PMGHDLLH_02108	OBAEOLCH_02760	KODDLMLJ_02500	GNPJPMHH_01917
group_2840		hypothetical protein	5	JJKOCCNM_00557	PMGHDLLH_02107	OBAEOLCH_02759	KODDLMLJ_02499	GNPJPMHH_01918
ilvE		Branched-chain-amino-acid aminotransferase	5	JJKOCCNM_00558	PMGHDLLH_02106	OBAEOLCH_02758	KODDLMLJ_02498	GNPJPMHH_01919
group_4142		hypothetical protein	5	JJKOCCNM_00559	PMGHDLLH_02105	OBAEOLCH_02757	KODDLMLJ_02497	GNPJPMHH_01920
yfeW_1		Putative D-alanyl-D-alanine carboxypeptidase	5	JJKOCCNM_00560	PMGHDLLH_02104	OBAEOLCH_02756	KODDLMLJ_02496	GNPJPMHH_01921
gmuF		putative mannose-6-phosphate isomerase GmuF	5	JJKOCCNM_00561	PMGHDLLH_02103	OBAEOLCH_02755	KODDLMLJ_02495	GNPJPMHH_01922
gatD		Lipid II isoglutaminyl synthase (glutamine-hydrolyzing) subunit GatD	5	JJKOCCNM_00562	PMGHDLLH_02102	OBAEOLCH_02754	KODDLMLJ_02494	GNPJPMHH_01923
murT		Lipid II isoglutaminyl synthase (glutamine-hydrolyzing) subunit MurT	5	JJKOCCNM_00563	PMGHDLLH_02101	OBAEOLCH_02753	KODDLMLJ_02493	GNPJPMHH_01924
tdk		Thymidine kinase	5	JJKOCCNM_00564	PMGHDLLH_02100	OBAEOLCH_02752	KODDLMLJ_02492	GNPJPMHH_01925
prfA		Peptide chain release factor 1	5	JJKOCCNM_00565	PMGHDLLH_02099	OBAEOLCH_02751	KODDLMLJ_02491	GNPJPMHH_01926
prmC		Release factor glutamine methyltransferase	5	JJKOCCNM_00566	PMGHDLLH_02098	OBAEOLCH_02750	KODDLMLJ_02490	GNPJPMHH_01927
ywlC		Threonylcarbamoyl-AMP synthase	5	JJKOCCNM_00567	PMGHDLLH_02097	OBAEOLCH_02749	KODDLMLJ_02489	GNPJPMHH_01928
glyA		Serine hydroxymethyltransferase	5	JJKOCCNM_00568	PMGHDLLH_02096	OBAEOLCH_02748	KODDLMLJ_02488	GNPJPMHH_01929
upp		Uracil phosphoribosyltransferase	5	JJKOCCNM_00569	PMGHDLLH_02095	OBAEOLCH_02747	KODDLMLJ_02487	GNPJPMHH_01930
pyrP		Uracil permease	5	JJKOCCNM_00570	PMGHDLLH_02094	OBAEOLCH_02746	KODDLMLJ_02486	GNPJPMHH_01931
atpB		ATP synthase subunit a	4	JJKOCCNM_00571	PMGHDLLH_02093	OBAEOLCH_02745	KODDLMLJ_02485
atpE		ATP synthase subunit c	4	JJKOCCNM_00572	PMGHDLLH_02092	OBAEOLCH_02744	KODDLMLJ_02484
atpF		ATP synthase subunit b	4	JJKOCCNM_00573	PMGHDLLH_02091	OBAEOLCH_02743	KODDLMLJ_02483
atpH		ATP synthase subunit delta	5	JJKOCCNM_00574	PMGHDLLH_02090	OBAEOLCH_02742	KODDLMLJ_02482	GNPJPMHH_01935
atpA		ATP synthase subunit alpha	5	JJKOCCNM_00575	PMGHDLLH_02089	OBAEOLCH_02741	KODDLMLJ_02481	GNPJPMHH_01936
atpG		ATP synthase gamma chain	5	JJKOCCNM_00576	PMGHDLLH_02088	OBAEOLCH_02740	KODDLMLJ_02480	GNPJPMHH_01937
atpD		ATP synthase subunit beta	5	JJKOCCNM_00577	PMGHDLLH_02087	OBAEOLCH_02739	KODDLMLJ_02479	GNPJPMHH_01938
atpC		ATP synthase epsilon chain	5	JJKOCCNM_00578	PMGHDLLH_02086	OBAEOLCH_02738	KODDLMLJ_02478	GNPJPMHH_01939
murA1		UDP-N-acetylglucosamine 1-carboxyvinyltransferase 1	5	JJKOCCNM_00579	PMGHDLLH_02085	OBAEOLCH_02737	KODDLMLJ_02477	GNPJPMHH_01940
ydaF_2		Putative ribosomal N-acetyltransferase YdaF	5	JJKOCCNM_00580	PMGHDLLH_02084	OBAEOLCH_02736	KODDLMLJ_02476	GNPJPMHH_01941
mbl		Cell shape-determining protein Mbl	5	JJKOCCNM_00581	PMGHDLLH_02083	OBAEOLCH_02735	KODDLMLJ_02475	GNPJPMHH_01942
group_2317		Putative membrane protein insertion efficiency factor	5	JJKOCCNM_00582	PMGHDLLH_02082	OBAEOLCH_02734	KODDLMLJ_02474	GNPJPMHH_01943
group_2370		hypothetical protein	5	JJKOCCNM_00583	PMGHDLLH_02081	OBAEOLCH_02733	KODDLMLJ_02473	GNPJPMHH_01944
rodA_2		Peptidoglycan glycosyltransferase RodA	5	JJKOCCNM_00584	PMGHDLLH_02080	OBAEOLCH_02732	KODDLMLJ_02472	GNPJPMHH_01945
gcvH_2		Glycine cleavage system H protein	5	JJKOCCNM_00585	PMGHDLLH_02079	OBAEOLCH_02731	KODDLMLJ_02471	GNPJPMHH_01946
metN2_2		Methionine import ATP-binding protein MetN 2	5	JJKOCCNM_00586	PMGHDLLH_02078	OBAEOLCH_02730	KODDLMLJ_02470	GNPJPMHH_01947
metP_2		Methionine import system permease protein MetP	5	JJKOCCNM_00587	PMGHDLLH_02077	OBAEOLCH_02729	KODDLMLJ_02469	GNPJPMHH_01948
metQ		Methionine-binding lipoprotein MetQ	5	JJKOCCNM_00588	PMGHDLLH_02076	OBAEOLCH_02728	KODDLMLJ_02468	GNPJPMHH_01949
group_3020		L-2-hydroxyisocaproate dehydrogenase	5	JJKOCCNM_00589	PMGHDLLH_02075	OBAEOLCH_02727	KODDLMLJ_02467	GNPJPMHH_01950
group_3479		hypothetical protein	5	JJKOCCNM_00590	PMGHDLLH_02074	OBAEOLCH_02726	KODDLMLJ_02466	GNPJPMHH_01951
group_3902		Zinc-type alcohol dehydrogenase-like protein	5	JJKOCCNM_00591	PMGHDLLH_02073	OBAEOLCH_02725	KODDLMLJ_02465	GNPJPMHH_01952
ddl		D-alanine--D-alanine ligase	5	JJKOCCNM_00592	PMGHDLLH_02072	OBAEOLCH_02724	KODDLMLJ_02464	GNPJPMHH_01953
group_3246		hypothetical protein	5	JJKOCCNM_00593	PMGHDLLH_02071	OBAEOLCH_02723	KODDLMLJ_02463	GNPJPMHH_01954
group_2812		hypothetical protein	5	JJKOCCNM_00594	PMGHDLLH_02070	OBAEOLCH_02722	KODDLMLJ_02462	GNPJPMHH_01955
group_4189		hypothetical protein	5	JJKOCCNM_00595	PMGHDLLH_02069	OBAEOLCH_02683	KODDLMLJ_00472	GNPJPMHH_01956
group_2607		Putative universal stress protein	5	JJKOCCNM_00596	PMGHDLLH_02068	OBAEOLCH_02682	KODDLMLJ_00471	GNPJPMHH_01957
group_2420		hypothetical protein	5	JJKOCCNM_00597	PMGHDLLH_02067	OBAEOLCH_02681	KODDLMLJ_00470	GNPJPMHH_01958
group_3099		putative AAA domain-containing protein	5	JJKOCCNM_00598	PMGHDLLH_02066	OBAEOLCH_02678	KODDLMLJ_00467	GNPJPMHH_01959
gshAB_2		Glutathione biosynthesis bifunctional protein GshAB	5	JJKOCCNM_00599	PMGHDLLH_02065	OBAEOLCH_02677	KODDLMLJ_00466	GNPJPMHH_01960
cytR		Catabolite control protein A	4	JJKOCCNM_00600	PMGHDLLH_02064	OBAEOLCH_02675	KODDLMLJ_00464
sorB		PTS system sorbose-specific EIIB component	4	JJKOCCNM_00601	PMGHDLLH_02063	OBAEOLCH_02674	KODDLMLJ_00463
agaC		N-acetylgalactosamine permease IIC component 1	4	JJKOCCNM_00602	PMGHDLLH_02062	OBAEOLCH_02673	KODDLMLJ_00462
sorD		PTS system sorbose-specific EIID component	4	JJKOCCNM_00603	PMGHDLLH_02061	OBAEOLCH_02672	KODDLMLJ_00461
group_957		hypothetical protein	4	JJKOCCNM_00604	PMGHDLLH_02060	OBAEOLCH_02671	KODDLMLJ_00460
group_958	malL_5	Oligo-1,6-glucosidase	4	JJKOCCNM_00605	PMGHDLLH_02059	OBAEOLCH_02670	KODDLMLJ_00459
sdpR		Transcriptional repressor SdpR	5	JJKOCCNM_00606	PMGHDLLH_02058	OBAEOLCH_02669	KODDLMLJ_00458	GNPJPMHH_01961
group_3828		hypothetical protein	5	JJKOCCNM_00607	PMGHDLLH_02057	OBAEOLCH_02668	KODDLMLJ_00457	GNPJPMHH_01962
group_4204		hypothetical protein	5	JJKOCCNM_00608	PMGHDLLH_02056	OBAEOLCH_02667	KODDLMLJ_00456	GNPJPMHH_01963
group_504		hypothetical protein	5	JJKOCCNM_00609	PMGHDLLH_02055	OBAEOLCH_02666	KODDLMLJ_00455	GNPJPMHH_01964
rpsD		30S ribosomal protein S4	5	JJKOCCNM_00610	PMGHDLLH_02054	OBAEOLCH_02665	KODDLMLJ_00454	GNPJPMHH_01965
msrC		Free methionine-R-sulfoxide reductase	5	JJKOCCNM_00611	PMGHDLLH_02053	OBAEOLCH_02664	KODDLMLJ_00453	GNPJPMHH_01966
ezrA		Septation ring formation regulator EzrA	5	JJKOCCNM_00612	PMGHDLLH_02052	OBAEOLCH_02663	KODDLMLJ_00452	GNPJPMHH_01967
iscS_1		Cysteine desulfurase IscS	5	JJKOCCNM_00613	PMGHDLLH_02051	OBAEOLCH_02661	KODDLMLJ_00450	GNPJPMHH_01968
thiI		putative tRNA sulfurtransferase	5	JJKOCCNM_00614	PMGHDLLH_02050	OBAEOLCH_02660	KODDLMLJ_00449	GNPJPMHH_01969
gshAB_2		Glutathione biosynthesis bifunctional protein GshAB	3	JJKOCCNM_00615	PMGHDLLH_02049			GNPJPMHH_01970
gshAB_1		Glutathione biosynthesis bifunctional protein GshAB	3	JJKOCCNM_00616		OBAEOLCH_02659	KODDLMLJ_00448
tpx		Thiol peroxidase	5	JJKOCCNM_00617	PMGHDLLH_02048	OBAEOLCH_02658	KODDLMLJ_00447	GNPJPMHH_01971
valS		Valine--tRNA ligase	5	JJKOCCNM_00618	PMGHDLLH_02047	OBAEOLCH_02657	KODDLMLJ_00446	GNPJPMHH_01972
fpgS		Folylpolyglutamate synthase	5	JJKOCCNM_00619	PMGHDLLH_02046	OBAEOLCH_02656	KODDLMLJ_00445	GNPJPMHH_01973
group_3877		hypothetical protein	5	JJKOCCNM_00620	PMGHDLLH_02045	OBAEOLCH_02655	KODDLMLJ_00444	GNPJPMHH_01974
mreB		Cell shape-determining protein MreB	5	JJKOCCNM_00621	PMGHDLLH_02044	OBAEOLCH_02654	KODDLMLJ_00443	GNPJPMHH_01975
mreC		Cell shape-determining protein MreC	5	JJKOCCNM_00622	PMGHDLLH_02043	OBAEOLCH_02653	KODDLMLJ_00442	GNPJPMHH_01976
group_4213		hypothetical protein	5	JJKOCCNM_00623	PMGHDLLH_02042	OBAEOLCH_02652	KODDLMLJ_00441	GNPJPMHH_01977
minC		Septum site-determining protein MinC	5	JJKOCCNM_00624	PMGHDLLH_02041	OBAEOLCH_02651	KODDLMLJ_00440	GNPJPMHH_01978
minD		Septum site-determining protein MinD	5	JJKOCCNM_00625	PMGHDLLH_02040	OBAEOLCH_02650	KODDLMLJ_00439	GNPJPMHH_01979
artQ		Arginine transport system permease protein ArtQ	5	JJKOCCNM_00626	PMGHDLLH_02039	OBAEOLCH_02649	KODDLMLJ_00438	GNPJPMHH_01980
glnQ_2		Glutamine transport ATP-binding protein GlnQ	5	JJKOCCNM_00627	PMGHDLLH_02038	OBAEOLCH_02648	KODDLMLJ_00437	GNPJPMHH_01981
glnH_2		Glutamine-binding periplasmic protein	5	JJKOCCNM_00628	PMGHDLLH_02037	OBAEOLCH_02647	KODDLMLJ_00436	GNPJPMHH_01982
yclM		Aspartokinase 3	5	JJKOCCNM_00629	PMGHDLLH_02036	OBAEOLCH_02646	KODDLMLJ_00435	GNPJPMHH_01983
group_4055		hypothetical protein	5	JJKOCCNM_00630	PMGHDLLH_02035	OBAEOLCH_02645	KODDLMLJ_00434	GNPJPMHH_01984
group_3797		hypothetical protein	5	JJKOCCNM_00631	PMGHDLLH_02034	OBAEOLCH_02644	KODDLMLJ_00433	GNPJPMHH_01985
group_2755		hypothetical protein	5	JJKOCCNM_00632	PMGHDLLH_02033	OBAEOLCH_02643	KODDLMLJ_00432	GNPJPMHH_01986
pgsA		CDP-diacylglycerol--glycerol-3-phosphate 3-phosphatidyltransferase	5	JJKOCCNM_00633	PMGHDLLH_02032	OBAEOLCH_02642	KODDLMLJ_00431	GNPJPMHH_01987
cinA		Putative competence-damage inducible protein	5	JJKOCCNM_00634	PMGHDLLH_02031	OBAEOLCH_02641	KODDLMLJ_00430	GNPJPMHH_01988
recA		Protein RecA	5	JJKOCCNM_00635	PMGHDLLH_02030	OBAEOLCH_02640	KODDLMLJ_00429	GNPJPMHH_01989
rny		Ribonuclease Y	5	JJKOCCNM_00636	PMGHDLLH_02029	OBAEOLCH_02639	KODDLMLJ_00428	GNPJPMHH_01990
ymdB_1		2',3'-cyclic-nucleotide 2'-phosphodiesterase	5	JJKOCCNM_00637	PMGHDLLH_02028	OBAEOLCH_02638	KODDLMLJ_00427	GNPJPMHH_01991
mutS		DNA mismatch repair protein MutS	5	JJKOCCNM_00638	PMGHDLLH_02027	OBAEOLCH_02637	KODDLMLJ_00426	GNPJPMHH_01992
mutL		DNA mismatch repair protein MutL	5	JJKOCCNM_00639	PMGHDLLH_02026	OBAEOLCH_02636	KODDLMLJ_00424	GNPJPMHH_01993
tsaD		tRNA N6-adenosine threonylcarbamoyltransferase	5	JJKOCCNM_00640	PMGHDLLH_00577	OBAEOLCH_01279	KODDLMLJ_00317	GNPJPMHH_02374
rimI		N-alpha-acetyltransferase RimI	5	JJKOCCNM_00641	PMGHDLLH_00576	OBAEOLCH_01278	KODDLMLJ_00316	GNPJPMHH_02373
mshD_1		Mycothiol acetyltransferase	5	JJKOCCNM_00642	PMGHDLLH_00575	OBAEOLCH_01277	KODDLMLJ_00315	GNPJPMHH_02372
tsaB		tRNA threonylcarbamoyladenosine biosynthesis protein TsaB	5	JJKOCCNM_00643	PMGHDLLH_00574	OBAEOLCH_01276	KODDLMLJ_00314	GNPJPMHH_02371
group_174		hypothetical protein	4	JJKOCCNM_00644	PMGHDLLH_00572	OBAEOLCH_01275	KODDLMLJ_00313
btuD_2		Vitamin B12 import ATP-binding protein BtuD	5	JJKOCCNM_00645	PMGHDLLH_00571	OBAEOLCH_01274	KODDLMLJ_00312	GNPJPMHH_02369
group_3601		hypothetical protein	5	JJKOCCNM_00646	PMGHDLLH_00570	OBAEOLCH_01273	KODDLMLJ_00311	GNPJPMHH_02368
group_2500		hypothetical protein	5	JJKOCCNM_00647	PMGHDLLH_00569	OBAEOLCH_01272	KODDLMLJ_00310	GNPJPMHH_02367
phnX		Phosphonoacetaldehyde hydrolase	5	JJKOCCNM_00648	PMGHDLLH_00568	OBAEOLCH_01271	KODDLMLJ_00309	GNPJPMHH_02366
phnW		2-aminoethylphosphonate--pyruvate transaminase	5	JJKOCCNM_00649	PMGHDLLH_00567	OBAEOLCH_01270	KODDLMLJ_00308	GNPJPMHH_02365
galE_1		UDP-glucose 4-epimerase	5	JJKOCCNM_00650	PMGHDLLH_00566	OBAEOLCH_02290	KODDLMLJ_00558	GNPJPMHH_02364
group_2384		hypothetical protein	5	JJKOCCNM_00651	PMGHDLLH_00565	OBAEOLCH_02289	KODDLMLJ_00557	GNPJPMHH_02363
rsmI		Ribosomal RNA small subunit methyltransferase I	5	JJKOCCNM_00652	PMGHDLLH_00564	OBAEOLCH_02288	KODDLMLJ_00556	GNPJPMHH_02362
yabA		Initiation-control protein YabA	5	JJKOCCNM_00653	PMGHDLLH_00563	OBAEOLCH_02287	KODDLMLJ_00555	GNPJPMHH_02361
group_2738		hypothetical protein	5	JJKOCCNM_00654	PMGHDLLH_00562	OBAEOLCH_02286	KODDLMLJ_00554	GNPJPMHH_02360
darA		Cyclic di-AMP receptor A	5	JJKOCCNM_00655	PMGHDLLH_00561	OBAEOLCH_02285	KODDLMLJ_00553	GNPJPMHH_02359
tmk		Thymidylate kinase	5	JJKOCCNM_00656	PMGHDLLH_00560	OBAEOLCH_02284	KODDLMLJ_00552	GNPJPMHH_02358
kdgA		KHG/KDPG aldolase	2	JJKOCCNM_00657	PMGHDLLH_00559
group_960	ulaA_1	Ascorbate-specific PTS system EIIC component	2	JJKOCCNM_00658	PMGHDLLH_00558
group_961		hypothetical protein	2	JJKOCCNM_00659	PMGHDLLH_00557
ulaC_1		Ascorbate-specific PTS system EIIA component	2	JJKOCCNM_00660	PMGHDLLH_00556
group_175		hypothetical protein	2	JJKOCCNM_00661	PMGHDLLH_00555
group_239		hypothetical protein	1				KODDLMLJ_00940
group_2546		hypothetical protein	5	JJKOCCNM_00663	PMGHDLLH_00554	OBAEOLCH_02283	KODDLMLJ_00551	GNPJPMHH_02357
recR		Recombination protein RecR	5	JJKOCCNM_00664	PMGHDLLH_00553	OBAEOLCH_02282	KODDLMLJ_00550	GNPJPMHH_02356
group_2257		Nucleoid-associated protein	5	JJKOCCNM_00665	PMGHDLLH_00552	OBAEOLCH_02281	KODDLMLJ_00549	GNPJPMHH_02355
dnaX		DNA polymerase III subunit gamma/tau	5	JJKOCCNM_00666	PMGHDLLH_00551	OBAEOLCH_02280	KODDLMLJ_00548	GNPJPMHH_02354
tadA_1		tRNA-specific adenosine deaminase	5	JJKOCCNM_00667	PMGHDLLH_00550	OBAEOLCH_02279	KODDLMLJ_00547	GNPJPMHH_02353
rsmC		Ribosomal RNA small subunit methyltransferase C	5	JJKOCCNM_00668	PMGHDLLH_00549	OBAEOLCH_02278	KODDLMLJ_00546	GNPJPMHH_02352
nrdH		Glutaredoxin-like protein NrdH	5	JJKOCCNM_00669	PMGHDLLH_00548	OBAEOLCH_02277	KODDLMLJ_00545	GNPJPMHH_02351
nrdE2		Ribonucleoside-diphosphate reductase subunit alpha 2	5	JJKOCCNM_00670	PMGHDLLH_00547	OBAEOLCH_02276	KODDLMLJ_00544	GNPJPMHH_02350
nrdF2		Ribonucleoside-diphosphate reductase subunit beta nrdF2	5	JJKOCCNM_00671	PMGHDLLH_00546	OBAEOLCH_02275	KODDLMLJ_00543	GNPJPMHH_02349
yvdD		LOG family protein YvdD	5	JJKOCCNM_00672	PMGHDLLH_00545	OBAEOLCH_02274	KODDLMLJ_00542	GNPJPMHH_02348
mprF		Phosphatidylglycerol lysyltransferase	5	JJKOCCNM_00673	PMGHDLLH_00544	OBAEOLCH_02273	KODDLMLJ_00541	GNPJPMHH_02347
group_3531		hypothetical protein	5	JJKOCCNM_00674	PMGHDLLH_00543	OBAEOLCH_02272	KODDLMLJ_00540	GNPJPMHH_02346
group_177		hypothetical protein	5	JJKOCCNM_00675	PMGHDLLH_00542	OBAEOLCH_02271	KODDLMLJ_00539	GNPJPMHH_02345
rplL		50S ribosomal protein L7/L12	5	JJKOCCNM_00676	PMGHDLLH_00541	OBAEOLCH_02270	KODDLMLJ_00538	GNPJPMHH_02344
rplJ		50S ribosomal protein L10	5	JJKOCCNM_00677	PMGHDLLH_00540	OBAEOLCH_02269	KODDLMLJ_00537	GNPJPMHH_02343
rplA		50S ribosomal protein L1	5	JJKOCCNM_00678	PMGHDLLH_00539	OBAEOLCH_02268	KODDLMLJ_00536	GNPJPMHH_02342
rplK		50S ribosomal protein L11	5	JJKOCCNM_00679	PMGHDLLH_00538	OBAEOLCH_02267	KODDLMLJ_00535	GNPJPMHH_02341
group_178		hypothetical protein	5	JJKOCCNM_00680	PMGHDLLH_00537	OBAEOLCH_02266	KODDLMLJ_00534	GNPJPMHH_02340
nusG		Transcription termination/antitermination protein NusG	5	JJKOCCNM_00681	PMGHDLLH_00536	OBAEOLCH_02265	KODDLMLJ_00532	GNPJPMHH_02339
group_2282		hypothetical protein	5	JJKOCCNM_00682	PMGHDLLH_00535	OBAEOLCH_02264	KODDLMLJ_00531	GNPJPMHH_02338
rpmG3		50S ribosomal protein L33 3	5	JJKOCCNM_00683	PMGHDLLH_00534	OBAEOLCH_02263	KODDLMLJ_00530	GNPJPMHH_02337
sigH		RNA polymerase sigma-H factor	5	JJKOCCNM_00684	PMGHDLLH_00533	OBAEOLCH_02262	KODDLMLJ_00529	GNPJPMHH_02336
group_4026		hypothetical protein	5	JJKOCCNM_00685	PMGHDLLH_00532	OBAEOLCH_02261	KODDLMLJ_00528	GNPJPMHH_02335
group_507		Putative TrmH family tRNA/rRNA methyltransferase	5	JJKOCCNM_00686	PMGHDLLH_00531	OBAEOLCH_02260	KODDLMLJ_00527	GNPJPMHH_02334
mrnC		Mini-ribonuclease 3	5	JJKOCCNM_00687	PMGHDLLH_00530	OBAEOLCH_02259	KODDLMLJ_00525	GNPJPMHH_02333
cysS		Cysteine--tRNA ligase	5	JJKOCCNM_00688	PMGHDLLH_00529	OBAEOLCH_02258	KODDLMLJ_00524	GNPJPMHH_02332
gltX		Glutamate--tRNA ligase	5	JJKOCCNM_00689	PMGHDLLH_00528	OBAEOLCH_02257	KODDLMLJ_00523	GNPJPMHH_02331
yacL		putative PIN and TRAM-domain containing protein YacL	5	JJKOCCNM_00690	PMGHDLLH_00527	OBAEOLCH_02256	KODDLMLJ_00522	GNPJPMHH_02330
radA		DNA repair protein RadA	5	JJKOCCNM_00691	PMGHDLLH_00526	OBAEOLCH_02255	KODDLMLJ_00521	GNPJPMHH_02329
dut		Deoxyuridine 5'-triphosphate nucleotidohydrolase	5	JJKOCCNM_00692	PMGHDLLH_00525	OBAEOLCH_02254	KODDLMLJ_00520	GNPJPMHH_02328
yjdJ		putative protein YjdJ	5	JJKOCCNM_00693	PMGHDLLH_00524	OBAEOLCH_02253	KODDLMLJ_00519	GNPJPMHH_02327
rpiA_2		Ribose-5-phosphate isomerase A	5	JJKOCCNM_00694	PMGHDLLH_00523	OBAEOLCH_02252	KODDLMLJ_00518	GNPJPMHH_02326
pepC		Aminopeptidase C	5	JJKOCCNM_00695	PMGHDLLH_00522	OBAEOLCH_02251	KODDLMLJ_00517	GNPJPMHH_02325
group_3247		hypothetical protein	5	JJKOCCNM_00696	PMGHDLLH_00521	OBAEOLCH_02250	KODDLMLJ_00516	GNPJPMHH_02324
gpmA_1		2,3-bisphosphoglycerate-dependent phosphoglycerate mutase	5	JJKOCCNM_00697	PMGHDLLH_00520	OBAEOLCH_02249	KODDLMLJ_00515	GNPJPMHH_02323
group_2573		hypothetical protein	5	JJKOCCNM_00698	PMGHDLLH_00519	OBAEOLCH_02248	KODDLMLJ_00514	GNPJPMHH_02322
group_2759		hypothetical protein	5	JJKOCCNM_00699	PMGHDLLH_00518	OBAEOLCH_02247	KODDLMLJ_00513	GNPJPMHH_02321
tagU_1		Polyisoprenyl-teichoic acid--peptidoglycan teichoic acid transferase TagU	5	JJKOCCNM_00700	PMGHDLLH_00517	OBAEOLCH_02246	KODDLMLJ_00512	GNPJPMHH_02320
accA_1		Acetyl-coenzyme A carboxylase carboxyl transferase subunit alpha	5	JJKOCCNM_00701	PMGHDLLH_00516	OBAEOLCH_02245	KODDLMLJ_00511	GNPJPMHH_02319
accD_1		Acetyl-coenzyme A carboxylase carboxyl transferase subunit beta	5	JJKOCCNM_00702	PMGHDLLH_00515	OBAEOLCH_02244	KODDLMLJ_00510	GNPJPMHH_02318
accC_1		Biotin carboxylase	5	JJKOCCNM_00703	PMGHDLLH_00514	OBAEOLCH_02243	KODDLMLJ_00509	GNPJPMHH_02317
group_2884		hypothetical protein	5	JJKOCCNM_00704	PMGHDLLH_00513	OBAEOLCH_02242	KODDLMLJ_00508	GNPJPMHH_02316
fabH_1		3-oxoacyl-[acyl-carrier-protein] synthase 3	5	JJKOCCNM_00705	PMGHDLLH_00512	OBAEOLCH_02241	KODDLMLJ_00507	GNPJPMHH_02315
manX_3		PTS system mannose-specific EIIAB component	5	JJKOCCNM_00706	PMGHDLLH_00511	OBAEOLCH_02240	KODDLMLJ_00506	GNPJPMHH_02314
manX_2		PTS system mannose-specific EIIAB component	5	JJKOCCNM_00707	PMGHDLLH_00510	OBAEOLCH_02239	KODDLMLJ_00505	GNPJPMHH_02313
norR		Anaerobic nitric oxide reductase transcription regulator NorR	5	JJKOCCNM_00708	PMGHDLLH_00509	OBAEOLCH_02238	KODDLMLJ_00504	GNPJPMHH_02312
group_2832		hypothetical protein	5	JJKOCCNM_00709	PMGHDLLH_00508	OBAEOLCH_02237	KODDLMLJ_00503	GNPJPMHH_02311
manZ		PTS system mannose-specific EIID component	5	JJKOCCNM_00710	PMGHDLLH_00507	OBAEOLCH_02236	KODDLMLJ_00502	GNPJPMHH_02310
sorA		PTS system sorbose-specific EIIC component	5	JJKOCCNM_00711	PMGHDLLH_00506	OBAEOLCH_02235	KODDLMLJ_00501	GNPJPMHH_02309
manX_1		PTS system mannose-specific EIIAB component	5	JJKOCCNM_00712	PMGHDLLH_00505	OBAEOLCH_02234	KODDLMLJ_00500	GNPJPMHH_02308
group_180		hypothetical protein	5	JJKOCCNM_00713	PMGHDLLH_00504	OBAEOLCH_02233	KODDLMLJ_00499	GNPJPMHH_02307
thrB		Homoserine kinase	5	JJKOCCNM_00715	PMGHDLLH_00501	OBAEOLCH_02231	KODDLMLJ_00497	GNPJPMHH_02305
hom		Homoserine dehydrogenase	5	JJKOCCNM_00716	PMGHDLLH_00500	OBAEOLCH_02230	KODDLMLJ_00496	GNPJPMHH_02304
group_508		Protein SprT-like protein	5	JJKOCCNM_00717	PMGHDLLH_00499	OBAEOLCH_02229	KODDLMLJ_00495	GNPJPMHH_02303
yhgF		Protein YhgF	5	JJKOCCNM_00718	PMGHDLLH_00498	OBAEOLCH_02228	KODDLMLJ_00494	GNPJPMHH_02302
group_181		hypothetical protein	5	JJKOCCNM_00719	PMGHDLLH_00497	OBAEOLCH_02226	KODDLMLJ_00493	GNPJPMHH_02301
group_3358		Calcium-transporting ATPase 1	5	JJKOCCNM_00720	PMGHDLLH_00496	OBAEOLCH_02225	KODDLMLJ_00492	GNPJPMHH_02300
nadE		NH(3)-dependent NAD(+) synthetase	5	JJKOCCNM_00721	PMGHDLLH_00495	OBAEOLCH_02224	KODDLMLJ_00491	GNPJPMHH_02299
pncB2		Nicotinate phosphoribosyltransferase pncB2	5	JJKOCCNM_00722	PMGHDLLH_00494	OBAEOLCH_02223	KODDLMLJ_00490	GNPJPMHH_02298
tagA		N-acetylglucosaminyldiphosphoundecaprenol N-acetyl-beta-D-mannosaminyltransferase	5	JJKOCCNM_00723	PMGHDLLH_00493	OBAEOLCH_02222	KODDLMLJ_00489	GNPJPMHH_02297
nagR		HTH-type transcriptional repressor NagR	5	JJKOCCNM_00724	PMGHDLLH_00492	OBAEOLCH_02221	KODDLMLJ_00488	GNPJPMHH_02296
nagA		N-acetylglucosamine-6-phosphate deacetylase	5	JJKOCCNM_00725	PMGHDLLH_00491	OBAEOLCH_02220	KODDLMLJ_00487	GNPJPMHH_02295
proC		Pyrroline-5-carboxylate reductase	5	JJKOCCNM_00726	PMGHDLLH_00490	OBAEOLCH_02219	KODDLMLJ_00486	GNPJPMHH_02294
group_3950		hypothetical protein	5	JJKOCCNM_00727	PMGHDLLH_00489	OBAEOLCH_02218	KODDLMLJ_00485	GNPJPMHH_02293
ybiR		Inner membrane protein YbiR	5	JJKOCCNM_00728	PMGHDLLH_00488	OBAEOLCH_02217	KODDLMLJ_00484	GNPJPMHH_02292
group_4001		hypothetical protein	5	JJKOCCNM_00729	PMGHDLLH_00487	OBAEOLCH_02216	KODDLMLJ_00483	GNPJPMHH_02291
group_3527		hypothetical protein	5	JJKOCCNM_00730	PMGHDLLH_00486	OBAEOLCH_02215	KODDLMLJ_00482	GNPJPMHH_02290
group_2331		hypothetical protein	5	JJKOCCNM_00731	PMGHDLLH_00485	OBAEOLCH_02214	KODDLMLJ_00481	GNPJPMHH_02289
group_963		hypothetical protein	4	JJKOCCNM_00732		OBAEOLCH_02213	KODDLMLJ_00480	GNPJPMHH_02288
group_3648		hypothetical protein	5	JJKOCCNM_00735	PMGHDLLH_00482	OBAEOLCH_02210	KODDLMLJ_00477	GNPJPMHH_02266
dtpT		Di-/tripeptide transporter	5	JJKOCCNM_00736	PMGHDLLH_00481	OBAEOLCH_02209	KODDLMLJ_00476	GNPJPMHH_02265
group_509		hypothetical protein	3	JJKOCCNM_00738		OBAEOLCH_02767	KODDLMLJ_01375
group_348		hypothetical protein	1				KODDLMLJ_01040
group_965		hypothetical protein	4	JJKOCCNM_00740		OBAEOLCH_02769	KODDLMLJ_01377	GNPJPMHH_03001
group_183		hypothetical protein	4	JJKOCCNM_00741		OBAEOLCH_02770	KODDLMLJ_01378	GNPJPMHH_03002
group_350		hypothetical protein	1				KODDLMLJ_01105
group_71		hypothetical protein	1				KODDLMLJ_01309
group_1951		hypothetical protein	1				KODDLMLJ_01366
group_775		hypothetical protein	1				KODDLMLJ_01414
spoIIIE_1		DNA translocase SpoIIIE	1				KODDLMLJ_01415
group_94		hypothetical protein	1				KODDLMLJ_01473
pepD_2		Dipeptidase	1				KODDLMLJ_01502
group_510		hypothetical protein	3	JJKOCCNM_00749		OBAEOLCH_02777	KODDLMLJ_01385
group_1952		hypothetical protein	1				KODDLMLJ_01530
group_269		hypothetical protein	1				KODDLMLJ_01601
group_511		hypothetical protein	3	JJKOCCNM_00752		OBAEOLCH_02780	KODDLMLJ_01388
topA_2		DNA topoisomerase 1	1				KODDLMLJ_01619
group_184	clpP_1	ATP-dependent Clp protease proteolytic subunit	4	JJKOCCNM_00754		OBAEOLCH_02782	KODDLMLJ_01330	GNPJPMHH_03015
group_512		hypothetical protein	3	JJKOCCNM_00755		OBAEOLCH_02783	KODDLMLJ_01331
group_1624		IS5 family transposase ISCaa8	1				KODDLMLJ_01673
group_513		hypothetical protein	3	JJKOCCNM_00757		OBAEOLCH_02785	KODDLMLJ_01333
group_393		hypothetical protein	1				KODDLMLJ_01695
group_1953		hypothetical protein	1				KODDLMLJ_01832
group_1954		hypothetical protein	1				KODDLMLJ_01833
pgaC_2		Poly-beta-1,6-N-acetyl-D-glucosamine synthase	1				KODDLMLJ_01913
group_327		hypothetical protein	1				KODDLMLJ_01966
group_329	yicL_3	putative inner membrane transporter YicL	1				KODDLMLJ_01980
ycaM_2		Inner membrane transporter YcaM	1				KODDLMLJ_01993
group_1955		hypothetical protein	1				KODDLMLJ_01999
group_1956		hypothetical protein	1				KODDLMLJ_02015
group_514		hypothetical protein	2	JJKOCCNM_00767				GNPJPMHH_03069
group_23		hypothetical protein	1				KODDLMLJ_02044
group_9		IS30 family transposase ISLpl1	1				KODDLMLJ_02048
group_1957		hypothetical protein	1				KODDLMLJ_02055
group_1958		hypothetical protein	1				KODDLMLJ_02056
group_1959		hypothetical protein	1				KODDLMLJ_02057
group_185		hypothetical protein	4	JJKOCCNM_00773		OBAEOLCH_02800	KODDLMLJ_01348	GNPJPMHH_03063
group_991		hypothetical protein	4	JJKOCCNM_00774		OBAEOLCH_02801	KODDLMLJ_01349	GNPJPMHH_03062
group_1960		hypothetical protein	1				KODDLMLJ_02058
group_515		hypothetical protein	3	JJKOCCNM_00776		OBAEOLCH_02804	KODDLMLJ_01352
group_993		hypothetical protein	3	JJKOCCNM_00777		OBAEOLCH_02805	KODDLMLJ_01353
group_994		hypothetical protein	3	JJKOCCNM_00778		OBAEOLCH_02806	KODDLMLJ_01354
group_995		hypothetical protein	4	JJKOCCNM_00779		OBAEOLCH_02808	KODDLMLJ_01356	GNPJPMHH_03058
group_996		hypothetical protein	3	JJKOCCNM_00780		OBAEOLCH_02809	KODDLMLJ_01357
group_997		hypothetical protein	3	JJKOCCNM_00781		OBAEOLCH_02810	KODDLMLJ_01358
group_998		hypothetical protein	3	JJKOCCNM_00782		OBAEOLCH_02811	KODDLMLJ_01359
group_516		hypothetical protein	4	JJKOCCNM_00783		OBAEOLCH_02812	KODDLMLJ_01360	GNPJPMHH_03056
group_1961		hypothetical protein	1				KODDLMLJ_02059
group_1758		hypothetical protein	1				KODDLMLJ_02063
group_517		hypothetical protein	2	JJKOCCNM_00786				GNPJPMHH_03053
group_1962		hypothetical protein	1				KODDLMLJ_02070
group_1963		hypothetical protein	1				KODDLMLJ_02071
group_1003		hypothetical protein	2	JJKOCCNM_00789				GNPJPMHH_03050
group_1004		hypothetical protein	2	JJKOCCNM_00790				GNPJPMHH_03049
group_1964		hypothetical protein	1				KODDLMLJ_02072
group_1006		hypothetical protein	3	JJKOCCNM_00792		OBAEOLCH_02820	KODDLMLJ_01369
group_1007		hypothetical protein	2	JJKOCCNM_00793				GNPJPMHH_03044
group_1008		hypothetical protein	3	JJKOCCNM_00794		OBAEOLCH_02821	KODDLMLJ_01370
group_1965		hypothetical protein	1				KODDLMLJ_02073
deaD		ATP-dependent RNA helicase DeaD	5	JJKOCCNM_00797	PMGHDLLH_00947	OBAEOLCH_00340	KODDLMLJ_01170	GNPJPMHH_01160
iolU_2		scyllo-inositol 2-dehydrogenase (NADP(+)) IolU	5	JJKOCCNM_00798	PMGHDLLH_00945	OBAEOLCH_00339	KODDLMLJ_01169	GNPJPMHH_01161
csp		Cold shock protein 1	5	JJKOCCNM_00799	PMGHDLLH_00944	OBAEOLCH_00338	KODDLMLJ_01168	GNPJPMHH_01162
group_2431		hypothetical protein	5	JJKOCCNM_00800	PMGHDLLH_00943	OBAEOLCH_00337	KODDLMLJ_01167	GNPJPMHH_01163
group_3296		hypothetical protein	5	JJKOCCNM_00801	PMGHDLLH_00942	OBAEOLCH_00336	KODDLMLJ_01166	GNPJPMHH_01164
hexR		HTH-type transcriptional regulator HexR	5	JJKOCCNM_00802	PMGHDLLH_00941	OBAEOLCH_00335	KODDLMLJ_01165	GNPJPMHH_01165
group_2352		hypothetical protein	5	JJKOCCNM_00803	PMGHDLLH_00940	OBAEOLCH_00334	KODDLMLJ_01164	GNPJPMHH_01166
group_3271		hypothetical protein	5	JJKOCCNM_00804	PMGHDLLH_00939	OBAEOLCH_00333	KODDLMLJ_01163	GNPJPMHH_01167
ctpE		Calcium-transporting ATPase CtpE	5	JJKOCCNM_00805	PMGHDLLH_00938	OBAEOLCH_00332	KODDLMLJ_01162	GNPJPMHH_01168
group_2406		hypothetical protein	5	JJKOCCNM_00806	PMGHDLLH_00937	OBAEOLCH_00331	KODDLMLJ_01161	GNPJPMHH_01169
group_2984		putative RNA methyltransferase	5	JJKOCCNM_00807	PMGHDLLH_00936	OBAEOLCH_00330	KODDLMLJ_01160	GNPJPMHH_01170
dagK		Diacylglycerol kinase	5	JJKOCCNM_00808	PMGHDLLH_00935	OBAEOLCH_00329	KODDLMLJ_01159	GNPJPMHH_01171
gatB_1		Aspartyl/glutamyl-tRNA(Asn/Gln) amidotransferase subunit B	5	JJKOCCNM_00809	PMGHDLLH_00934	OBAEOLCH_00328	KODDLMLJ_01158	GNPJPMHH_01172
gatA		Glutamyl-tRNA(Gln) amidotransferase subunit A	5	JJKOCCNM_00810	PMGHDLLH_00933	OBAEOLCH_00327	KODDLMLJ_01157	GNPJPMHH_01173
gatC		Glutamyl-tRNA(Gln) amidotransferase subunit C	5	JJKOCCNM_00811	PMGHDLLH_00932	OBAEOLCH_00326	KODDLMLJ_01156	GNPJPMHH_01174
group_2857		hypothetical protein	5	JJKOCCNM_00812	PMGHDLLH_00931	OBAEOLCH_00325	KODDLMLJ_01155	GNPJPMHH_01175
ligA		DNA ligase	4	JJKOCCNM_00813	PMGHDLLH_00930		KODDLMLJ_01153	GNPJPMHH_01176
pcrA		ATP-dependent DNA helicase PcrA	5	JJKOCCNM_00814	PMGHDLLH_00929	OBAEOLCH_00323	KODDLMLJ_01152	GNPJPMHH_01177
purK_1		N5-carboxyaminoimidazole ribonucleotide synthase	5	JJKOCCNM_00815	PMGHDLLH_00928	OBAEOLCH_00322	KODDLMLJ_01151	GNPJPMHH_01178
group_4061		hypothetical protein	5	JJKOCCNM_00816	PMGHDLLH_00927	OBAEOLCH_00321	KODDLMLJ_01150	GNPJPMHH_01179
group_189	xpt	Xanthine phosphoribosyltransferase	2	JJKOCCNM_00817		OBAEOLCH_00320
group_3982		hypothetical protein	5	JJKOCCNM_00818	PMGHDLLH_00925	OBAEOLCH_00318	KODDLMLJ_01148	GNPJPMHH_01181
group_3742	iolU_2	scyllo-inositol 2-dehydrogenase (NADP(+)) IolU	5	JJKOCCNM_00819	PMGHDLLH_00924	OBAEOLCH_00317	KODDLMLJ_01147	GNPJPMHH_01182
menA_1		1,4-dihydroxy-2-naphthoate octaprenyltransferase	5	JJKOCCNM_00820	PMGHDLLH_00923	OBAEOLCH_00316	KODDLMLJ_01146	GNPJPMHH_01183
hepT_2		Heptaprenyl diphosphate synthase component 2	4	JJKOCCNM_00821	PMGHDLLH_00922		KODDLMLJ_01145	GNPJPMHH_01184
group_36	hepT_2	Heptaprenyl diphosphate synthase component 2	2	JJKOCCNM_00822		OBAEOLCH_00315
group_3257		hypothetical protein	5	JJKOCCNM_00823	PMGHDLLH_00921	OBAEOLCH_00314	KODDLMLJ_01144	GNPJPMHH_01185
group_3864		putative ABC transporter ATP-binding/permease protein	5	JJKOCCNM_00824	PMGHDLLH_00920	OBAEOLCH_00313	KODDLMLJ_01143	GNPJPMHH_01186
cydD		ATP-binding/permease protein CydD	5	JJKOCCNM_00825	PMGHDLLH_00919	OBAEOLCH_00312	KODDLMLJ_01142	GNPJPMHH_01187
cydB		Cytochrome bd-I ubiquinol oxidase subunit 2	5	JJKOCCNM_00826	PMGHDLLH_00918	OBAEOLCH_00311	KODDLMLJ_01141	GNPJPMHH_01188
cydA		Cytochrome bd ubiquinol oxidase subunit 1	5	JJKOCCNM_00827	PMGHDLLH_00917	OBAEOLCH_00310	KODDLMLJ_01140	GNPJPMHH_01189
group_3913		hypothetical protein	5	JJKOCCNM_00828	PMGHDLLH_00916	OBAEOLCH_00309	KODDLMLJ_01139	GNPJPMHH_01190
group_4136		hypothetical protein	5	JJKOCCNM_00829	PMGHDLLH_00915	OBAEOLCH_00308	KODDLMLJ_01138	GNPJPMHH_01191
panT		Pantothenate transporter PanT	5	JJKOCCNM_00830	PMGHDLLH_00914	OBAEOLCH_00307	KODDLMLJ_01137	GNPJPMHH_01192
yhdG_1		putative amino acid permease YhdG	5	JJKOCCNM_00831	PMGHDLLH_00913	OBAEOLCH_00306	KODDLMLJ_01136	GNPJPMHH_01193
group_3937		hypothetical protein	5	JJKOCCNM_00832	PMGHDLLH_00912	OBAEOLCH_00305	KODDLMLJ_01135	GNPJPMHH_01194
mleS		Malolactic enzyme	5	JJKOCCNM_00833	PMGHDLLH_00911	OBAEOLCH_00304	KODDLMLJ_01134	GNPJPMHH_01195
hcaR_1		Hca operon transcriptional activator HcaR	5	JJKOCCNM_00834	PMGHDLLH_00910	OBAEOLCH_00303	KODDLMLJ_01133	GNPJPMHH_01196
oxyR_1		Hydrogen peroxide-inducible genes activator	5	JJKOCCNM_00835	PMGHDLLH_00909	OBAEOLCH_00302	KODDLMLJ_01132	GNPJPMHH_01198
citX		Apo-citrate lyase phosphoribosyl-dephospho-CoA transferase	5	JJKOCCNM_00836	PMGHDLLH_00908	OBAEOLCH_00301	KODDLMLJ_01131	GNPJPMHH_01199
ifcA		Fumarate reductase flavoprotein subunit	5	JJKOCCNM_00837	PMGHDLLH_00907	OBAEOLCH_00300	KODDLMLJ_01130	GNPJPMHH_01200
fumC		Fumarate hydratase class II	5	JJKOCCNM_00838	PMGHDLLH_00906	OBAEOLCH_00299	KODDLMLJ_01129	GNPJPMHH_01201
group_827		hypothetical protein	1				KODDLMLJ_02074
group_1967		hypothetical protein	1				KODDLMLJ_02080
group_2592		hypothetical protein	1				KODDLMLJ_02081
group_3925		IS5 family transposase ISCaa8	1				KODDLMLJ_02082
cpdB		2',3'-cyclic-nucleotide 2'-phosphodiesterase/3'-nucleotidase	1				KODDLMLJ_02126
group_358		hypothetical protein	1				KODDLMLJ_02139
group_1016		hypothetical protein	4	JJKOCCNM_00845		OBAEOLCH_02700	KODDLMLJ_01998	GNPJPMHH_01128
group_1017		hypothetical protein	2	JJKOCCNM_00846				GNPJPMHH_01127
group_520		hypothetical protein	2	JJKOCCNM_00847				GNPJPMHH_01126
group_190		hypothetical protein	4	JJKOCCNM_00848		OBAEOLCH_00358	KODDLMLJ_00634	GNPJPMHH_01125
group_1018		hypothetical protein	4	JJKOCCNM_00849		OBAEOLCH_00359	KODDLMLJ_00635	GNPJPMHH_01124
group_1019		hypothetical protein	4	JJKOCCNM_00850		OBAEOLCH_00360	KODDLMLJ_00636	GNPJPMHH_01123
glf_2		UDP-galactopyranose mutase	4	JJKOCCNM_00851		OBAEOLCH_00361	KODDLMLJ_00637	GNPJPMHH_01122
group_191		hypothetical protein	2	JJKOCCNM_00852				GNPJPMHH_01121
group_521		hypothetical protein	4	JJKOCCNM_00853		OBAEOLCH_00363	KODDLMLJ_00639	GNPJPMHH_01119
group_758		hypothetical protein	4	JJKOCCNM_00854		OBAEOLCH_00364	KODDLMLJ_00640	GNPJPMHH_01118
group_193		hypothetical protein	4	JJKOCCNM_00855		OBAEOLCH_00365	KODDLMLJ_00641	GNPJPMHH_01117
group_1021		hypothetical protein	4	JJKOCCNM_00856		OBAEOLCH_00366	KODDLMLJ_00642	GNPJPMHH_01116
group_194		hypothetical protein	4	JJKOCCNM_00857		OBAEOLCH_00367	KODDLMLJ_00643	GNPJPMHH_01115
rhaR_4		hypothetical protein	2	JJKOCCNM_00858				GNPJPMHH_01113
group_1968		hypothetical protein	1				KODDLMLJ_02201
rclA		putative pyridine nucleotide-disulfide oxidoreductase RclA	1				KODDLMLJ_02202
group_1970		hypothetical protein	1				KODDLMLJ_02203
wcaJ		UDP-glucose:undecaprenyl-phosphate glucose-1-phosphate transferase	4	JJKOCCNM_00862		OBAEOLCH_00369	KODDLMLJ_00645	GNPJPMHH_02834
group_524		hypothetical protein	5	JJKOCCNM_00863	PMGHDLLH_00985	OBAEOLCH_00371	KODDLMLJ_00647	GNPJPMHH_02833
group_525		hypothetical protein	5	JJKOCCNM_00864	PMGHDLLH_00986	OBAEOLCH_00372	KODDLMLJ_00648	GNPJPMHH_02832
group_1025		hypothetical protein	4	JJKOCCNM_00865	PMGHDLLH_00987	OBAEOLCH_00373	KODDLMLJ_00649
gyrA_1		DNA gyrase subunit A	1				KODDLMLJ_02260
group_1027		hypothetical protein	4	JJKOCCNM_00867	PMGHDLLH_00989	OBAEOLCH_00375	KODDLMLJ_00651
group_1028		hypothetical protein	4	JJKOCCNM_00868	PMGHDLLH_00990	OBAEOLCH_00376	KODDLMLJ_00652
recX		Regulatory protein RecX	5	JJKOCCNM_00869	PMGHDLLH_00991	OBAEOLCH_00377	KODDLMLJ_00653	GNPJPMHH_02826
group_2497		hypothetical protein	5	JJKOCCNM_00870	PMGHDLLH_00992	OBAEOLCH_00378	KODDLMLJ_00654	GNPJPMHH_02825
group_759		hypothetical protein	5	JJKOCCNM_00871	PMGHDLLH_00993	OBAEOLCH_00379	KODDLMLJ_00655	GNPJPMHH_02824
group_4157		hypothetical protein	5	JJKOCCNM_00872	PMGHDLLH_00994	OBAEOLCH_00380	KODDLMLJ_00656	GNPJPMHH_02823
group_2441		hypothetical protein	5	JJKOCCNM_00873	PMGHDLLH_00995	OBAEOLCH_00381	KODDLMLJ_00657	GNPJPMHH_02822
group_527	pbpX_1	Putative penicillin-binding protein PbpX	3	JJKOCCNM_00874		OBAEOLCH_00382	KODDLMLJ_00658
group_528		hypothetical protein	3	JJKOCCNM_00875		OBAEOLCH_00383	KODDLMLJ_00659
group_3546		L-2-hydroxyisocaproate dehydrogenase	5	JJKOCCNM_00876	PMGHDLLH_00996	OBAEOLCH_00384	KODDLMLJ_00660	GNPJPMHH_02821
group_2392		hypothetical protein	5	JJKOCCNM_00877	PMGHDLLH_00997	OBAEOLCH_00385	KODDLMLJ_00661	GNPJPMHH_02820
tagD		Glycerol-3-phosphate cytidylyltransferase	5	JJKOCCNM_00878	PMGHDLLH_00998	OBAEOLCH_00386	KODDLMLJ_00662	GNPJPMHH_02819
gntT		High-affinity gluconate transporter	5	JJKOCCNM_00879	PMGHDLLH_01000	OBAEOLCH_00387	KODDLMLJ_00663	GNPJPMHH_02818
xylB_1		Xylulose kinase	3	JJKOCCNM_00880		OBAEOLCH_00388	KODDLMLJ_00664
group_201		6-phosphogluconate dehydrogenase, NAD(+)-dependent, decarboxylating	5	JJKOCCNM_00881	PMGHDLLH_01002	OBAEOLCH_00390	KODDLMLJ_00667	GNPJPMHH_02816
garB_2		Glutathione amide reductase	5	JJKOCCNM_00882	PMGHDLLH_01003	OBAEOLCH_00391	KODDLMLJ_00668	GNPJPMHH_02815
prfC		Peptide chain release factor 3	5	JJKOCCNM_00883	PMGHDLLH_01004	OBAEOLCH_00392	KODDLMLJ_00669	GNPJPMHH_02814
group_3205		hypothetical protein	5	JJKOCCNM_00884	PMGHDLLH_01005	OBAEOLCH_00393	KODDLMLJ_00670	GNPJPMHH_02813
group_3519		hypothetical protein	5	JJKOCCNM_00885	PMGHDLLH_01006	OBAEOLCH_00394	KODDLMLJ_00671	GNPJPMHH_02812
catM		HTH-type transcriptional regulator HdfR	5	JJKOCCNM_00886	PMGHDLLH_01007	OBAEOLCH_00395	KODDLMLJ_00672	GNPJPMHH_02811
group_3320		hypothetical protein	5	JJKOCCNM_00887	PMGHDLLH_01008	OBAEOLCH_00396	KODDLMLJ_00673	GNPJPMHH_02810
group_2550		hypothetical protein	5	JJKOCCNM_00888	PMGHDLLH_01009	OBAEOLCH_00397	KODDLMLJ_00674	GNPJPMHH_02809
dppE_4		Dipeptide-binding protein DppE	5	JJKOCCNM_00889	PMGHDLLH_01010	OBAEOLCH_00398	KODDLMLJ_00675	GNPJPMHH_02808
oppB		Oligopeptide transport system permease protein OppB	5	JJKOCCNM_00890	PMGHDLLH_01011	OBAEOLCH_00399	KODDLMLJ_00676	GNPJPMHH_02807
dppC		Dipeptide transport system permease protein DppC	5	JJKOCCNM_00891	PMGHDLLH_01012	OBAEOLCH_00400	KODDLMLJ_00677	GNPJPMHH_02806
oppD		Oligopeptide transport ATP-binding protein OppD	5	JJKOCCNM_00892	PMGHDLLH_01013	OBAEOLCH_00401	KODDLMLJ_00678	GNPJPMHH_02805
oppF		Oligopeptide transport ATP-binding protein OppF	5	JJKOCCNM_00893	PMGHDLLH_01014	OBAEOLCH_00402	KODDLMLJ_00679	GNPJPMHH_02804
group_2470		hypothetical protein	5	JJKOCCNM_00894	PMGHDLLH_01015	OBAEOLCH_01525	KODDLMLJ_01242	GNPJPMHH_02803
xerH		Tyrosine recombinase XerH	5	JJKOCCNM_00895	PMGHDLLH_01016	OBAEOLCH_01526	KODDLMLJ_01243	GNPJPMHH_02802
clpE		ATP-dependent Clp protease ATP-binding subunit ClpE	5	JJKOCCNM_00896	PMGHDLLH_01017	OBAEOLCH_01527	KODDLMLJ_01244	GNPJPMHH_02801
group_2333		hypothetical protein	5	JJKOCCNM_00897	PMGHDLLH_01018	OBAEOLCH_01528	KODDLMLJ_01245	GNPJPMHH_02800
ptsH		Phosphocarrier protein HPr	5	JJKOCCNM_00898	PMGHDLLH_01019	OBAEOLCH_01529	KODDLMLJ_01246	GNPJPMHH_02799
ptsI		Phosphoenolpyruvate-protein phosphotransferase	5	JJKOCCNM_00899	PMGHDLLH_01020	OBAEOLCH_01530	KODDLMLJ_01247	GNPJPMHH_02798
group_2332		Alpha-monoglucosyldiacylglycerol synthase	5	JJKOCCNM_00900	PMGHDLLH_01021	OBAEOLCH_01531	KODDLMLJ_01248	GNPJPMHH_02797
cpoA		Alpha-galactosylglucosyldiacylglycerol synthase	5	JJKOCCNM_00901	PMGHDLLH_01022	OBAEOLCH_01532	KODDLMLJ_01249	GNPJPMHH_02796
group_3441		hypothetical protein	5	JJKOCCNM_00902	PMGHDLLH_01023	OBAEOLCH_01533	KODDLMLJ_01250	GNPJPMHH_02795
group_205		hypothetical protein	5	JJKOCCNM_00903	PMGHDLLH_01024	OBAEOLCH_01534	KODDLMLJ_01251	GNPJPMHH_02794
dapX_1		putative N-acetyl-LL-diaminopimelate aminotransferase	5	JJKOCCNM_00904	PMGHDLLH_01025	OBAEOLCH_01536	KODDLMLJ_01252	GNPJPMHH_02793
group_2808		hypothetical protein	5	JJKOCCNM_00905	PMGHDLLH_01026	OBAEOLCH_01537	KODDLMLJ_01253	GNPJPMHH_02792
ltaS1_1		Lipoteichoic acid synthase 1	5	JJKOCCNM_00906	PMGHDLLH_01027	OBAEOLCH_01538	KODDLMLJ_01254	GNPJPMHH_02791
lysS		Lysine--tRNA ligase	5	JJKOCCNM_00907	PMGHDLLH_00473	OBAEOLCH_01742	KODDLMLJ_00365	GNPJPMHH_02838
dusB		tRNA-dihydrouridine synthase B	5	JJKOCCNM_00908	PMGHDLLH_00472	OBAEOLCH_01741	KODDLMLJ_00364	GNPJPMHH_02839
hslO		33 kDa chaperonin	5	JJKOCCNM_00909	PMGHDLLH_00471	OBAEOLCH_01740	KODDLMLJ_00363	GNPJPMHH_02840
ftsH		ATP-dependent zinc metalloprotease FtsH	5	JJKOCCNM_00910	PMGHDLLH_00470	OBAEOLCH_01739	KODDLMLJ_00362	GNPJPMHH_02841
hpt		Hypoxanthine-guanine phosphoribosyltransferase	5	JJKOCCNM_00911	PMGHDLLH_00469	OBAEOLCH_01738	KODDLMLJ_00361	GNPJPMHH_02842
tilS		tRNA(Ile)-lysidine synthase	5	JJKOCCNM_00912	PMGHDLLH_00468	OBAEOLCH_01737	KODDLMLJ_00360	GNPJPMHH_02843
pnp		Polyribonucleotide nucleotidyltransferase	5	JJKOCCNM_00913	PMGHDLLH_00467	OBAEOLCH_01736	KODDLMLJ_00359	GNPJPMHH_02844
ftsL_1		Cell division protein FtsL	5	JJKOCCNM_00914	PMGHDLLH_00466	OBAEOLCH_01735	KODDLMLJ_00358	GNPJPMHH_02845
group_2891		hypothetical protein	5	JJKOCCNM_00915	PMGHDLLH_00465	OBAEOLCH_01734	KODDLMLJ_00357	GNPJPMHH_02846
group_2339		hypothetical protein	5	JJKOCCNM_00916	PMGHDLLH_00464	OBAEOLCH_01733	KODDLMLJ_00356	GNPJPMHH_02847
murJ_1		Lipid II flippase MurJ	5	JJKOCCNM_00917	PMGHDLLH_00463	OBAEOLCH_01732	KODDLMLJ_00355	GNPJPMHH_02848
mfd		Transcription-repair-coupling factor	5	JJKOCCNM_00918	PMGHDLLH_00462	OBAEOLCH_01731	KODDLMLJ_00354	GNPJPMHH_02849
pth		Peptidyl-tRNA hydrolase	5	JJKOCCNM_00919	PMGHDLLH_00461	OBAEOLCH_01730	KODDLMLJ_00352	GNPJPMHH_02850
ldh_1		L-lactate dehydrogenase	5	JJKOCCNM_00920	PMGHDLLH_00460	OBAEOLCH_01729	KODDLMLJ_00351	GNPJPMHH_02851
group_208		hypothetical protein	5	JJKOCCNM_00921	PMGHDLLH_00459	OBAEOLCH_01728	KODDLMLJ_00349	GNPJPMHH_02852
group_1971		hypothetical protein	1				KODDLMLJ_02271
group_530		hypothetical protein	5	JJKOCCNM_00923	PMGHDLLH_00458	OBAEOLCH_01727	KODDLMLJ_00348	GNPJPMHH_02853
queT		Queuosine precursor transporter QueT	5	JJKOCCNM_00924	PMGHDLLH_00457	OBAEOLCH_01723	KODDLMLJ_00344	GNPJPMHH_02856
arcB		Ornithine carbamoyltransferase, catabolic	5	JJKOCCNM_00925	PMGHDLLH_00456	OBAEOLCH_01722	KODDLMLJ_00343	GNPJPMHH_02857
argD		Acetylornithine aminotransferase	5	JJKOCCNM_00926	PMGHDLLH_00455	OBAEOLCH_01721	KODDLMLJ_00342	GNPJPMHH_02858
argB		Acetylglutamate kinase	5	JJKOCCNM_00927	PMGHDLLH_00454	OBAEOLCH_01720	KODDLMLJ_00341	GNPJPMHH_02859
argJ		Arginine biosynthesis bifunctional protein ArgJ	5	JJKOCCNM_00928	PMGHDLLH_00453	OBAEOLCH_01719	KODDLMLJ_00340	GNPJPMHH_02860
argC		N-acetyl-gamma-glutamyl-phosphate reductase	5	JJKOCCNM_00929	PMGHDLLH_00452	OBAEOLCH_01718	KODDLMLJ_00339	GNPJPMHH_02861
carA_1		Carbamoyl-phosphate synthase arginine-specific small chain	5	JJKOCCNM_00930	PMGHDLLH_00451	OBAEOLCH_01717	KODDLMLJ_00338	GNPJPMHH_02862
carB_1		Carbamoyl-phosphate synthase arginine-specific large chain	5	JJKOCCNM_00931	PMGHDLLH_00450	OBAEOLCH_01716	KODDLMLJ_00337	GNPJPMHH_02863
ssuB_1		Aliphatic sulfonates import ATP-binding protein SsuB	3	JJKOCCNM_00932		OBAEOLCH_01715	KODDLMLJ_00336
group_1031		hypothetical protein	3	JJKOCCNM_00933		OBAEOLCH_01714	KODDLMLJ_00335
group_1032		hypothetical protein	3	JJKOCCNM_00934		OBAEOLCH_01713	KODDLMLJ_00334
kup_1		Low affinity potassium transport system protein kup	5	JJKOCCNM_00935	PMGHDLLH_00449	OBAEOLCH_01712	KODDLMLJ_00333	GNPJPMHH_02864
ndoA		Endoribonuclease EndoA	5	JJKOCCNM_00936	PMGHDLLH_00448	OBAEOLCH_01711	KODDLMLJ_00332	GNPJPMHH_02865
alr		Alanine racemase	5	JJKOCCNM_00937	PMGHDLLH_00447	OBAEOLCH_01710	KODDLMLJ_00331	GNPJPMHH_02866
acpS		Holo-[acyl-carrier-protein] synthase	5	JJKOCCNM_00938	PMGHDLLH_00446	OBAEOLCH_01709	KODDLMLJ_00330	GNPJPMHH_02867
cshA		ATP-dependent RNA helicase CshA	5	JJKOCCNM_00939	PMGHDLLH_00445	OBAEOLCH_01708	KODDLMLJ_00329	GNPJPMHH_02868
murF		UDP-N-acetylmuramoyl-tripeptide--D-alanyl-D-alanine ligase	5	JJKOCCNM_00940	PMGHDLLH_00444	OBAEOLCH_01707	KODDLMLJ_00328	GNPJPMHH_02869
group_2472		hypothetical protein	5	JJKOCCNM_00941	PMGHDLLH_00443	OBAEOLCH_01706	KODDLMLJ_00327	GNPJPMHH_02870
htpX		Protease HtpX	5	JJKOCCNM_00942	PMGHDLLH_00442	OBAEOLCH_01705	KODDLMLJ_00326	GNPJPMHH_02871
lemA		Protein LemA	5	JJKOCCNM_00943	PMGHDLLH_00441	OBAEOLCH_01704	KODDLMLJ_00325	GNPJPMHH_02872
strA		Sortase A	5	JJKOCCNM_00944	PMGHDLLH_00440	OBAEOLCH_01703	KODDLMLJ_00324	GNPJPMHH_02873
group_3425		hypothetical protein	5	JJKOCCNM_00945	PMGHDLLH_00439	OBAEOLCH_01702	KODDLMLJ_00323	GNPJPMHH_02874
rpmE2		50S ribosomal protein L31 type B	5	JJKOCCNM_00946	PMGHDLLH_00438	OBAEOLCH_02558	KODDLMLJ_00213	GNPJPMHH_00865
rho		Transcription termination factor Rho	5	JJKOCCNM_00947	PMGHDLLH_00437	OBAEOLCH_02557	KODDLMLJ_00212	GNPJPMHH_00866
murAB		UDP-N-acetylglucosamine 1-carboxyvinyltransferase 2	5	JJKOCCNM_00948	PMGHDLLH_00436	OBAEOLCH_02555	KODDLMLJ_00210	GNPJPMHH_00867
group_4205		hypothetical protein	5	JJKOCCNM_00949	PMGHDLLH_00435	OBAEOLCH_02554	KODDLMLJ_00209	GNPJPMHH_00868
group_4202		hypothetical protein	5	JJKOCCNM_00950	PMGHDLLH_00434	OBAEOLCH_02553	KODDLMLJ_00208	GNPJPMHH_00869
sdhA		L-serine dehydratase, alpha chain	5	JJKOCCNM_00951	PMGHDLLH_00433	OBAEOLCH_02552	KODDLMLJ_00207	GNPJPMHH_00870
group_2553		hypothetical protein	5	JJKOCCNM_00952	PMGHDLLH_00432	OBAEOLCH_02551	KODDLMLJ_00206	GNPJPMHH_00871
sdaC		Serine transporter	5	JJKOCCNM_00953	PMGHDLLH_00431	OBAEOLCH_02550	KODDLMLJ_00205	GNPJPMHH_00872
serS_1		Serine--tRNA ligase	5	JJKOCCNM_00954	PMGHDLLH_00430	OBAEOLCH_02549	KODDLMLJ_00204	GNPJPMHH_00873
pyrG		CTP synthase	5	JJKOCCNM_00955	PMGHDLLH_00429	OBAEOLCH_02548	KODDLMLJ_00203	GNPJPMHH_00874
rpoE		DNA-directed RNA polymerase subunit delta	5	JJKOCCNM_00956	PMGHDLLH_00428	OBAEOLCH_02547	KODDLMLJ_00202	GNPJPMHH_00875
group_2729		hypothetical protein	5	JJKOCCNM_00957	PMGHDLLH_00427	OBAEOLCH_02546	KODDLMLJ_00201	GNPJPMHH_00876
lipL		Lipoyl-[GcvH]:protein N-lipoyltransferase	5	JJKOCCNM_00958	PMGHDLLH_00426	OBAEOLCH_02545	KODDLMLJ_00200	GNPJPMHH_00877
group_3744		hypothetical protein	5	JJKOCCNM_00959	PMGHDLLH_00425	OBAEOLCH_02544	KODDLMLJ_00199	GNPJPMHH_00878
group_3341		Putative phosphatase	5	JJKOCCNM_00960	PMGHDLLH_00424	OBAEOLCH_02543	KODDLMLJ_00198	GNPJPMHH_00879
group_3396		hypothetical protein	5	JJKOCCNM_00961	PMGHDLLH_00423	OBAEOLCH_02542	KODDLMLJ_00197	GNPJPMHH_00880
group_531		hypothetical protein	5	JJKOCCNM_00962	PMGHDLLH_00422	OBAEOLCH_02541	KODDLMLJ_00196	GNPJPMHH_00881
prs_1		Ribose-phosphate pyrophosphokinase	5	JJKOCCNM_00963	PMGHDLLH_00421	OBAEOLCH_02540	KODDLMLJ_00195	GNPJPMHH_00882
group_532		hypothetical protein	5	JJKOCCNM_00964	PMGHDLLH_00420	OBAEOLCH_02539	KODDLMLJ_00194	GNPJPMHH_00883
glmU		Bifunctional protein GlmU	5	JJKOCCNM_00965	PMGHDLLH_00419	OBAEOLCH_02538	KODDLMLJ_00193	GNPJPMHH_00884
purR_2		Pur operon repressor	5	JJKOCCNM_00966	PMGHDLLH_00418	OBAEOLCH_02537	KODDLMLJ_00192	GNPJPMHH_00885
group_533		hypothetical protein	3	JJKOCCNM_00967		OBAEOLCH_02536	KODDLMLJ_00191
group_1033		hypothetical protein	3	JJKOCCNM_00968		OBAEOLCH_02535	KODDLMLJ_00190
group_3842		hypothetical protein	5	JJKOCCNM_00969	PMGHDLLH_01874	OBAEOLCH_00612	KODDLMLJ_02629	GNPJPMHH_02102
group_210		hypothetical protein	5	JJKOCCNM_00970	PMGHDLLH_01873	OBAEOLCH_00610	KODDLMLJ_02627	GNPJPMHH_02101
group_4222		hypothetical protein	5	JJKOCCNM_00971	PMGHDLLH_01872	OBAEOLCH_00609	KODDLMLJ_02626	GNPJPMHH_02100
ftsW		putative peptidoglycan glycosyltransferase FtsW	5	JJKOCCNM_00972	PMGHDLLH_01871	OBAEOLCH_00607	KODDLMLJ_02624	GNPJPMHH_02099
pycA		Pyruvate carboxylase	5	JJKOCCNM_00973	PMGHDLLH_01870	OBAEOLCH_00606	KODDLMLJ_02623	GNPJPMHH_02098
group_2639		hypothetical protein	5	JJKOCCNM_00974	PMGHDLLH_01869	OBAEOLCH_00605	KODDLMLJ_02622	GNPJPMHH_02097
rsmD		Ribosomal RNA small subunit methyltransferase D	5	JJKOCCNM_00975	PMGHDLLH_01868	OBAEOLCH_00604	KODDLMLJ_02621	GNPJPMHH_02096
coaD		Phosphopantetheine adenylyltransferase	5	JJKOCCNM_00976	PMGHDLLH_01867	OBAEOLCH_00603	KODDLMLJ_02620	GNPJPMHH_02095
ylbL		putative protein YlbL	5	JJKOCCNM_00977	PMGHDLLH_01866	OBAEOLCH_00602	KODDLMLJ_02619	GNPJPMHH_02094
comEA		ComE operon protein 1	5	JJKOCCNM_00978	PMGHDLLH_01865	OBAEOLCH_00601	KODDLMLJ_02618	GNPJPMHH_02093
tadA_2		tRNA-specific adenosine deaminase	5	JJKOCCNM_00979	PMGHDLLH_01864	OBAEOLCH_00600	KODDLMLJ_02617	GNPJPMHH_02092
comEC		ComE operon protein 3	5	JJKOCCNM_00980	PMGHDLLH_01863	OBAEOLCH_00599	KODDLMLJ_02616	GNPJPMHH_02091
yqeN		putative protein YqeN	5	JJKOCCNM_00981	PMGHDLLH_01862	OBAEOLCH_00598	KODDLMLJ_02615	GNPJPMHH_02090
rpsT		30S ribosomal protein S20	5	JJKOCCNM_00982	PMGHDLLH_01861	OBAEOLCH_00597	KODDLMLJ_02614	GNPJPMHH_02089
rpsO		30S ribosomal protein S15	5	JJKOCCNM_00983	PMGHDLLH_01860	OBAEOLCH_00596	KODDLMLJ_02613	GNPJPMHH_02088
group_3340	sbnD_2	Staphyloferrin B transporter	5	JJKOCCNM_00984	PMGHDLLH_01859	OBAEOLCH_00595	KODDLMLJ_02612	GNPJPMHH_02087
dapA_2		4-hydroxy-tetrahydrodipicolinate synthase	5	JJKOCCNM_00985	PMGHDLLH_01858	OBAEOLCH_00594	KODDLMLJ_02611	GNPJPMHH_02086
rnj2		Ribonuclease J 2	5	JJKOCCNM_00986	PMGHDLLH_01857	OBAEOLCH_00593	KODDLMLJ_02610	GNPJPMHH_02085
group_3975		hypothetical protein	5	JJKOCCNM_00987	PMGHDLLH_01856	OBAEOLCH_00592	KODDLMLJ_02609	GNPJPMHH_02084
tuf		Elongation factor Tu	4	JJKOCCNM_00988	PMGHDLLH_01855		KODDLMLJ_02608	GNPJPMHH_02083
tig		Trigger factor	5	JJKOCCNM_00989	PMGHDLLH_01854	OBAEOLCH_00590	KODDLMLJ_02606	GNPJPMHH_02082
clpX		ATP-dependent Clp protease ATP-binding subunit ClpX	5	JJKOCCNM_00990	PMGHDLLH_01853	OBAEOLCH_00589	KODDLMLJ_02605	GNPJPMHH_02081
group_215	engB	putative GTP-binding protein EngB	4	JJKOCCNM_00991	PMGHDLLH_01852	OBAEOLCH_00588		GNPJPMHH_02080
engB		hypothetical protein	4	JJKOCCNM_00992	PMGHDLLH_01851		KODDLMLJ_02604	GNPJPMHH_02079
group_2771		hypothetical protein	5	JJKOCCNM_00993	PMGHDLLH_01850	OBAEOLCH_00587	KODDLMLJ_02603	GNPJPMHH_02078
group_2526		hypothetical protein	5	JJKOCCNM_00994	PMGHDLLH_01849	OBAEOLCH_00586	KODDLMLJ_02602	GNPJPMHH_02077
mltF_1		Membrane-bound lytic murein transglycosylase F	5	JJKOCCNM_00995	PMGHDLLH_01848	OBAEOLCH_00585	KODDLMLJ_02601	GNPJPMHH_02076
artM_1		Arginine transport ATP-binding protein ArtM	5	JJKOCCNM_00996	PMGHDLLH_01847	OBAEOLCH_00584	KODDLMLJ_02600	GNPJPMHH_02075
uvrC		UvrABC system protein C	5	JJKOCCNM_00997	PMGHDLLH_01846	OBAEOLCH_00583	KODDLMLJ_02599	GNPJPMHH_02074
group_4139		hypothetical protein	5	JJKOCCNM_00998	PMGHDLLH_01845	OBAEOLCH_00582	KODDLMLJ_02598	GNPJPMHH_02073
ywqD		Tyrosine-protein kinase YwqD	5	JJKOCCNM_00999	PMGHDLLH_01844	OBAEOLCH_00581	KODDLMLJ_02597	GNPJPMHH_02072
ywqE		Tyrosine-protein phosphatase YwqE	5	JJKOCCNM_01000	PMGHDLLH_01843	OBAEOLCH_00580	KODDLMLJ_02596	GNPJPMHH_02071
wbgU		UDP-N-acetylglucosamine 4-epimerase	5	JJKOCCNM_01001	PMGHDLLH_01842	OBAEOLCH_00579	KODDLMLJ_02595	GNPJPMHH_02070
wecA		UDP-N-acetylgalactosamine-undecaprenyl-phosphate N-acetylgalactosaminephosphotransferase	5	JJKOCCNM_01002	PMGHDLLH_01841	OBAEOLCH_00578	KODDLMLJ_02594	GNPJPMHH_02069
wbnH		O-antigen biosynthesis glycosyltransferase WbnH	5	JJKOCCNM_01003	PMGHDLLH_01840	OBAEOLCH_00577	KODDLMLJ_02593	GNPJPMHH_02068
mshA		D-inositol-3-phosphate glycosyltransferase	5	JJKOCCNM_01004	PMGHDLLH_01839	OBAEOLCH_00575	KODDLMLJ_02591	GNPJPMHH_02067
group_219		hypothetical protein	5	JJKOCCNM_01005	PMGHDLLH_01838	OBAEOLCH_00574	KODDLMLJ_02590	GNPJPMHH_02066
group_538		hypothetical protein	5	JJKOCCNM_01006	PMGHDLLH_01837	OBAEOLCH_00573	KODDLMLJ_02589	GNPJPMHH_02065
group_3570		hypothetical protein	5	JJKOCCNM_01007	PMGHDLLH_01836	OBAEOLCH_00572	KODDLMLJ_02588	GNPJPMHH_02064
cpdA_1		3',5'-cyclic adenosine monophosphate phosphodiesterase CpdA	5	JJKOCCNM_01008	PMGHDLLH_01835	OBAEOLCH_00571	KODDLMLJ_02587	GNPJPMHH_02063
fruA_1		PTS system fructose-specific EIIABC component	5	JJKOCCNM_01009	PMGHDLLH_01834	OBAEOLCH_00570	KODDLMLJ_02586	GNPJPMHH_02062
lacC		Tagatose-6-phosphate kinase	5	JJKOCCNM_01010	PMGHDLLH_01833	OBAEOLCH_00569	KODDLMLJ_02584	GNPJPMHH_02061
glcR_1		HTH-type transcriptional repressor GlcR	5	JJKOCCNM_01011	PMGHDLLH_01832	OBAEOLCH_00568	KODDLMLJ_02583	GNPJPMHH_02060
obg		GTPase Obg	5	JJKOCCNM_01012	PMGHDLLH_01831	OBAEOLCH_00567	KODDLMLJ_02582	GNPJPMHH_02059
group_539		hypothetical protein	5	JJKOCCNM_01013	PMGHDLLH_01830	OBAEOLCH_00566	KODDLMLJ_02581	GNPJPMHH_02058
rnz		Ribonuclease Z	5	JJKOCCNM_01014	PMGHDLLH_01829	OBAEOLCH_00565	KODDLMLJ_02580	GNPJPMHH_02057
group_3823		putative oxidoreductase	5	JJKOCCNM_01015	PMGHDLLH_01828	OBAEOLCH_00564	KODDLMLJ_02579	GNPJPMHH_02056
group_2895		hypothetical protein	5	JJKOCCNM_01016	PMGHDLLH_01827	OBAEOLCH_00563	KODDLMLJ_02578	GNPJPMHH_02055
group_3649		hypothetical protein	5	JJKOCCNM_01017	PMGHDLLH_01826	OBAEOLCH_00562	KODDLMLJ_02577	GNPJPMHH_02054
apt		Adenine phosphoribosyltransferase	5	JJKOCCNM_01018	PMGHDLLH_01825	OBAEOLCH_00561	KODDLMLJ_02576	GNPJPMHH_02053
group_2634		hypothetical protein	5	JJKOCCNM_01019	PMGHDLLH_01824	OBAEOLCH_00560	KODDLMLJ_02575	GNPJPMHH_02052
group_3405		hypothetical protein	5	JJKOCCNM_01020	PMGHDLLH_01823	OBAEOLCH_00559	KODDLMLJ_02574	GNPJPMHH_02051
group_2961		hypothetical protein	5	JJKOCCNM_01021	PMGHDLLH_01822	OBAEOLCH_00558	KODDLMLJ_02573	GNPJPMHH_02050
group_540		hypothetical protein	3	JJKOCCNM_01022	PMGHDLLH_01821			GNPJPMHH_02049
group_3998		hypothetical protein	5	JJKOCCNM_01023	PMGHDLLH_01820	OBAEOLCH_00556	KODDLMLJ_02571	GNPJPMHH_02048
msrA_4		Peptide methionine sulfoxide reductase MsrA	1				KODDLMLJ_02360
group_1973		putative ketoamine kinase	1				KODDLMLJ_02365
lacA		Galactoside O-acetyltransferase	5	JJKOCCNM_01027	PMGHDLLH_00355	OBAEOLCH_02477	KODDLMLJ_00131	GNPJPMHH_00947
group_3633		hypothetical protein	5	JJKOCCNM_01028	PMGHDLLH_00356	OBAEOLCH_02478	KODDLMLJ_00132	GNPJPMHH_00946
ybjI_1		5-amino-6-(5-phospho-D-ribitylamino)uracil phosphatase YbjI	5	JJKOCCNM_01029	PMGHDLLH_00357	OBAEOLCH_02479	KODDLMLJ_00133	GNPJPMHH_00945
rhaR_3		HTH-type transcriptional activator RhaR	5	JJKOCCNM_01030	PMGHDLLH_00358	OBAEOLCH_02480	KODDLMLJ_00134	GNPJPMHH_00944
yidA_1		Sugar phosphatase YidA	5	JJKOCCNM_01031	PMGHDLLH_00359	OBAEOLCH_02481	KODDLMLJ_00135	GNPJPMHH_00943
brnQ_1		Branched-chain amino acid transport system 2 carrier protein	5	JJKOCCNM_01032	PMGHDLLH_00361	OBAEOLCH_02482	KODDLMLJ_00136	GNPJPMHH_00942
napA_1		Na(+)/H(+) antiporter	5	JJKOCCNM_01033	PMGHDLLH_00362	OBAEOLCH_02483	KODDLMLJ_00137	GNPJPMHH_00941
group_1036		hypothetical protein	3	JJKOCCNM_01034	PMGHDLLH_00363			GNPJPMHH_00940
group_1037		hypothetical protein	3	JJKOCCNM_01035	PMGHDLLH_00364			GNPJPMHH_00939
group_1038		hypothetical protein	3	JJKOCCNM_01036	PMGHDLLH_00365			GNPJPMHH_00938
group_541		hypothetical protein	5	JJKOCCNM_01037	PMGHDLLH_00366	OBAEOLCH_02486	KODDLMLJ_00140	GNPJPMHH_00937
group_1039		hypothetical protein	3	JJKOCCNM_01038	PMGHDLLH_00367			GNPJPMHH_00936
group_1040		hypothetical protein	3	JJKOCCNM_01039	PMGHDLLH_00368			GNPJPMHH_00935
group_1041		hypothetical protein	3	JJKOCCNM_01040	PMGHDLLH_00369			GNPJPMHH_00934
group_1042		hypothetical protein	3	JJKOCCNM_01041	PMGHDLLH_00370			GNPJPMHH_00933
group_1043		hypothetical protein	3	JJKOCCNM_01042	PMGHDLLH_00371			GNPJPMHH_00932
group_1044		hypothetical protein	3	JJKOCCNM_01043	PMGHDLLH_00372			GNPJPMHH_00931
group_542		hypothetical protein	5	JJKOCCNM_01044	PMGHDLLH_00373	OBAEOLCH_02487	KODDLMLJ_00141	GNPJPMHH_00930
plnA		Bacteriocin plantaricin-A	3	JJKOCCNM_01045	PMGHDLLH_00374			GNPJPMHH_00929
group_543		hypothetical protein	5	JJKOCCNM_01046	PMGHDLLH_00375	OBAEOLCH_02488	KODDLMLJ_00142	GNPJPMHH_00928
agrA_1		Accessory gene regulator protein A	5	JJKOCCNM_01047	PMGHDLLH_00376	OBAEOLCH_02489	KODDLMLJ_00143	GNPJPMHH_00927
agrA_2		Accessory gene regulator protein A	5	JJKOCCNM_01048	PMGHDLLH_00377	OBAEOLCH_02490	KODDLMLJ_00144	GNPJPMHH_00926
group_4169		hypothetical protein	5	JJKOCCNM_01049	PMGHDLLH_00378	OBAEOLCH_02491	KODDLMLJ_00145	GNPJPMHH_00925
group_2899		hypothetical protein	5	JJKOCCNM_01050	PMGHDLLH_00379	OBAEOLCH_02492	KODDLMLJ_00146	GNPJPMHH_00924
group_2342		hypothetical protein	5	JJKOCCNM_01051	PMGHDLLH_00380	OBAEOLCH_02493	KODDLMLJ_00147	GNPJPMHH_00923
lagD		Lactococcin-G-processing and transport ATP-binding protein LagD	5	JJKOCCNM_01052	PMGHDLLH_00381	OBAEOLCH_02495	KODDLMLJ_00150	GNPJPMHH_00922
lcnD_2		Lactococcin A secretion protein LcnD	4	JJKOCCNM_01053		OBAEOLCH_02497	KODDLMLJ_00152	GNPJPMHH_00921
group_226		hypothetical protein	5	JJKOCCNM_01054	PMGHDLLH_00383	OBAEOLCH_02498	KODDLMLJ_00153	GNPJPMHH_00920
group_545		hypothetical protein	5	JJKOCCNM_01055	PMGHDLLH_00384	OBAEOLCH_02499	KODDLMLJ_00154	GNPJPMHH_00919
group_546		hypothetical protein	5	JJKOCCNM_01056	PMGHDLLH_00385	OBAEOLCH_02500	KODDLMLJ_00155	GNPJPMHH_00918
group_547		hypothetical protein	5	JJKOCCNM_01057	PMGHDLLH_00386	OBAEOLCH_02501	KODDLMLJ_00156	GNPJPMHH_00917
group_1046		hypothetical protein	4	JJKOCCNM_01058		OBAEOLCH_02502	KODDLMLJ_00157	GNPJPMHH_00916
helD_1		DNA helicase IV	5	JJKOCCNM_01059	PMGHDLLH_00388	OBAEOLCH_02503	KODDLMLJ_00158	GNPJPMHH_00915
yafV		Omega-amidase YafV	5	JJKOCCNM_01060	PMGHDLLH_00389	OBAEOLCH_02504	KODDLMLJ_00159	GNPJPMHH_00914
trpS2		Tryptophan--tRNA ligase 2	5	JJKOCCNM_01061	PMGHDLLH_00390	OBAEOLCH_02505	KODDLMLJ_00160	GNPJPMHH_00913
yydK_1		putative HTH-type transcriptional regulator YydK	5	JJKOCCNM_01062	PMGHDLLH_00391	OBAEOLCH_02506	KODDLMLJ_00161	GNPJPMHH_00912
celB		PTS system cellobiose-specific EIIC component	5	JJKOCCNM_01063	PMGHDLLH_00392	OBAEOLCH_02507	KODDLMLJ_00162	GNPJPMHH_00911
group_2632		hypothetical protein	5	JJKOCCNM_01064	PMGHDLLH_00393	OBAEOLCH_02508	KODDLMLJ_00163	GNPJPMHH_00910
group_4047		hypothetical protein	5	JJKOCCNM_01065	PMGHDLLH_00394	OBAEOLCH_02509	KODDLMLJ_00164	GNPJPMHH_00909
chbC_1		PTS system N,N'-diacetylchitobiose-specific EIIC component	5	JJKOCCNM_01066	PMGHDLLH_00395	OBAEOLCH_02510	KODDLMLJ_00165	GNPJPMHH_00908
bglA_1		Aryl-phospho-beta-D-glucosidase BglA	5	JJKOCCNM_01067	PMGHDLLH_00396	OBAEOLCH_02511	KODDLMLJ_00166	GNPJPMHH_00907
bglK_2		Beta-glucoside kinase	5	JJKOCCNM_01068	PMGHDLLH_00397	OBAEOLCH_02512	KODDLMLJ_00167	GNPJPMHH_00906
group_2831		hypothetical protein	5	JJKOCCNM_01069	PMGHDLLH_00398	OBAEOLCH_02513	KODDLMLJ_00168	GNPJPMHH_00905
dus_1		putative tRNA-dihydrouridine synthase	5	JJKOCCNM_01070	PMGHDLLH_00399	OBAEOLCH_02514	KODDLMLJ_00169	GNPJPMHH_00904
group_1047		hypothetical protein	3	JJKOCCNM_01071	PMGHDLLH_00400			GNPJPMHH_00903
group_1048		hypothetical protein	3	JJKOCCNM_01072	PMGHDLLH_00401			GNPJPMHH_00902
gppA_1		Guanosine-5'-triphosphate,3'-diphosphate pyrophosphatase	5	JJKOCCNM_01073	PMGHDLLH_00402	OBAEOLCH_02515	KODDLMLJ_00170	GNPJPMHH_00901
mvaA		3-hydroxy-3-methylglutaryl-coenzyme A reductase	5	JJKOCCNM_01074	PMGHDLLH_00403	OBAEOLCH_02516	KODDLMLJ_00171	GNPJPMHH_00900
group_2819		hypothetical protein	5	JJKOCCNM_01075	PMGHDLLH_00404	OBAEOLCH_02517	KODDLMLJ_00172	GNPJPMHH_00899
cobB		NAD-dependent protein deacetylase	5	JJKOCCNM_01076	PMGHDLLH_00405	OBAEOLCH_02518	KODDLMLJ_00173	GNPJPMHH_00898
group_2862		hypothetical protein	5	JJKOCCNM_01077	PMGHDLLH_00406	OBAEOLCH_02519	KODDLMLJ_00174	GNPJPMHH_00897
group_4220		hypothetical protein	5	JJKOCCNM_01078	PMGHDLLH_00407	OBAEOLCH_02520	KODDLMLJ_00175	GNPJPMHH_00896
metG		Methionine--tRNA ligase	5	JJKOCCNM_01079	PMGHDLLH_00408	OBAEOLCH_02521	KODDLMLJ_00176	GNPJPMHH_00895
mdtL		Multidrug resistance protein MdtL	5	JJKOCCNM_01080	PMGHDLLH_00409	OBAEOLCH_02523	KODDLMLJ_00178	GNPJPMHH_00894
dtd3		D-aminoacyl-tRNA deacylase	5	JJKOCCNM_01081	PMGHDLLH_00410	OBAEOLCH_02526	KODDLMLJ_00181	GNPJPMHH_00893
rnmV		Ribonuclease M5	5	JJKOCCNM_01082	PMGHDLLH_00411	OBAEOLCH_02527	KODDLMLJ_00182	GNPJPMHH_00892
rsmA		Ribosomal RNA small subunit methyltransferase A	5	JJKOCCNM_01083	PMGHDLLH_00412	OBAEOLCH_02528	KODDLMLJ_00183	GNPJPMHH_00891
veg		Protein Veg	5	JJKOCCNM_01084	PMGHDLLH_00413	OBAEOLCH_02529	KODDLMLJ_00184	GNPJPMHH_00890
ispE		4-diphosphocytidyl-2-C-methyl-D-erythritol kinase	5	JJKOCCNM_01085	PMGHDLLH_00414	OBAEOLCH_02530	KODDLMLJ_00185	GNPJPMHH_00889
group_3360		hypothetical protein	5	JJKOCCNM_01086	PMGHDLLH_00415	OBAEOLCH_02531	KODDLMLJ_00186	GNPJPMHH_00888
znuC		High-affinity zinc uptake system ATP-binding protein ZnuC	5	JJKOCCNM_01087	PMGHDLLH_00416	OBAEOLCH_02532	KODDLMLJ_00187	GNPJPMHH_00887
znuB		High-affinity zinc uptake system membrane protein ZnuB	5	JJKOCCNM_01088	PMGHDLLH_00417	OBAEOLCH_02533	KODDLMLJ_00188	GNPJPMHH_00886
hmoB		Heme-degrading monooxygenase HmoB	5	JJKOCCNM_01095	PMGHDLLH_01946	OBAEOLCH_00532	KODDLMLJ_01436	GNPJPMHH_03039
group_3456		putative protein	5	JJKOCCNM_01096	PMGHDLLH_01945	OBAEOLCH_00531	KODDLMLJ_01435	GNPJPMHH_03038
spxA_1		Regulatory protein Spx	5	JJKOCCNM_01097	PMGHDLLH_01944	OBAEOLCH_00530	KODDLMLJ_01434	GNPJPMHH_03037
mecA		Adapter protein MecA 1	5	JJKOCCNM_01098	PMGHDLLH_01943	OBAEOLCH_00529	KODDLMLJ_01433	GNPJPMHH_03036
group_227		hypothetical protein	5	JJKOCCNM_01099	PMGHDLLH_01941	OBAEOLCH_00528	KODDLMLJ_01432	GNPJPMHH_03035
pepF1		Oligoendopeptidase F, plasmid	5	JJKOCCNM_01100	PMGHDLLH_01940	OBAEOLCH_00527	KODDLMLJ_01431	GNPJPMHH_03034
group_2864		hypothetical protein	5	JJKOCCNM_01101	PMGHDLLH_01939	OBAEOLCH_00526	KODDLMLJ_01430	GNPJPMHH_03033
yjbM		GTP pyrophosphokinase YjbM	5	JJKOCCNM_01102	PMGHDLLH_01938	OBAEOLCH_00525	KODDLMLJ_01429	GNPJPMHH_03032
nadK		NAD kinase	5	JJKOCCNM_01103	PMGHDLLH_01937	OBAEOLCH_00524	KODDLMLJ_01428	GNPJPMHH_03031
rluD_1		Ribosomal large subunit pseudouridine synthase D	5	JJKOCCNM_01104	PMGHDLLH_01936	OBAEOLCH_00523	KODDLMLJ_01427	GNPJPMHH_03030
cutC_1		Copper homeostasis protein CutC	5	JJKOCCNM_01105	PMGHDLLH_01935	OBAEOLCH_00522	KODDLMLJ_01426	GNPJPMHH_03029
pgl		6-phosphogluconolactonase	5	JJKOCCNM_01106	PMGHDLLH_01934	OBAEOLCH_00521	KODDLMLJ_01425	GNPJPMHH_03028
group_3146		hypothetical protein	5	JJKOCCNM_01107	PMGHDLLH_01933	OBAEOLCH_00520	KODDLMLJ_01424	GNPJPMHH_03027
group_2716		Putative transport protein	5	JJKOCCNM_01108	PMGHDLLH_01932	OBAEOLCH_00519	KODDLMLJ_01423	GNPJPMHH_03026
rpsN2		Alternate 30S ribosomal protein S14	5	JJKOCCNM_01109	PMGHDLLH_01931	OBAEOLCH_00518	KODDLMLJ_01422	GNPJPMHH_03025
rlmA		23S rRNA (guanine(745)-N(1))-methyltransferase	5	JJKOCCNM_01110	PMGHDLLH_01930	OBAEOLCH_00517	KODDLMLJ_01421	GNPJPMHH_03024
group_2473		hypothetical protein	5	JJKOCCNM_01111	PMGHDLLH_01929	OBAEOLCH_00516	KODDLMLJ_01420	GNPJPMHH_03023
brnQ_2		Branched-chain amino acid transport system 2 carrier protein	5	JJKOCCNM_01112	PMGHDLLH_01928	OBAEOLCH_00515	KODDLMLJ_01419	GNPJPMHH_03022
group_4011		hypothetical protein	5	JJKOCCNM_01113	PMGHDLLH_01927	OBAEOLCH_00514	KODDLMLJ_01418	GNPJPMHH_02155
trmL		tRNA (cytidine(34)-2'-O)-methyltransferase	5	JJKOCCNM_01114	PMGHDLLH_01926	OBAEOLCH_00513	KODDLMLJ_01417	GNPJPMHH_02154
spoIIIE		DNA translocase SpoIIIE	5	JJKOCCNM_01115	PMGHDLLH_01925	OBAEOLCH_00512	KODDLMLJ_01416	GNPJPMHH_02153
group_3046		hypothetical protein	5	JJKOCCNM_01116	PMGHDLLH_01924	OBAEOLCH_00662	KODDLMLJ_00729	GNPJPMHH_02152
group_2344		hypothetical protein	5	JJKOCCNM_01117	PMGHDLLH_01923	OBAEOLCH_00661	KODDLMLJ_00728	GNPJPMHH_02151
mraZ		Transcriptional regulator MraZ	5	JJKOCCNM_01118	PMGHDLLH_01922	OBAEOLCH_00660	KODDLMLJ_00727	GNPJPMHH_02150
rsmH		Ribosomal RNA small subunit methyltransferase H	5	JJKOCCNM_01119	PMGHDLLH_01921	OBAEOLCH_00659	KODDLMLJ_00726	GNPJPMHH_02149
ftsL_2		Cell division protein FtsL	5	JJKOCCNM_01120	PMGHDLLH_01920	OBAEOLCH_00658	KODDLMLJ_00725	GNPJPMHH_02148
pbpB		Penicillin-binding protein 2B	5	JJKOCCNM_01121	PMGHDLLH_01919	OBAEOLCH_00657	KODDLMLJ_00724	GNPJPMHH_02147
mraY		Phospho-N-acetylmuramoyl-pentapeptide-transferase	5	JJKOCCNM_01122	PMGHDLLH_01918	OBAEOLCH_00656	KODDLMLJ_00723	GNPJPMHH_02146
murD		UDP-N-acetylmuramoylalanine--D-glutamate ligase	5	JJKOCCNM_01123	PMGHDLLH_01917	OBAEOLCH_00655	KODDLMLJ_00722	GNPJPMHH_02145
murG		UDP-N-acetylglucosamine--N-acetylmuramyl-(pentapeptide) pyrophosphoryl-undecaprenol N-acetylglucosamine transferase	5	JJKOCCNM_01124	PMGHDLLH_01916	OBAEOLCH_00654	KODDLMLJ_00721	GNPJPMHH_02144
divIB		Cell division protein DivIB	5	JJKOCCNM_01125	PMGHDLLH_01915	OBAEOLCH_00653	KODDLMLJ_00720	GNPJPMHH_02143
ftsA		Cell division protein FtsA	5	JJKOCCNM_01126	PMGHDLLH_01914	OBAEOLCH_00652	KODDLMLJ_00719	GNPJPMHH_02142
ftsZ		Cell division protein FtsZ	5	JJKOCCNM_01127	PMGHDLLH_01913	OBAEOLCH_00651	KODDLMLJ_00718	GNPJPMHH_02141
sepF		Cell division protein SepF	5	JJKOCCNM_01128	PMGHDLLH_01912	OBAEOLCH_00650	KODDLMLJ_00717	GNPJPMHH_02140
group_2608		hypothetical protein	5	JJKOCCNM_01129	PMGHDLLH_01911	OBAEOLCH_00649	KODDLMLJ_00716	GNPJPMHH_02139
group_549		hypothetical protein	5	JJKOCCNM_01130	PMGHDLLH_01910	OBAEOLCH_00648	KODDLMLJ_00715	GNPJPMHH_02138
gpsB_1		Cell cycle protein GpsB	5	JJKOCCNM_01131	PMGHDLLH_01909	OBAEOLCH_00647	KODDLMLJ_00714	GNPJPMHH_02137
ileS		Isoleucine--tRNA ligase	5	JJKOCCNM_01132	PMGHDLLH_01908	OBAEOLCH_00646	KODDLMLJ_00713	GNPJPMHH_02136
dapF		Diaminopimelate epimerase	5	JJKOCCNM_01133	PMGHDLLH_01907	OBAEOLCH_00645	KODDLMLJ_00712	GNPJPMHH_02135
act		Methanol dehydrogenase activator	5	JJKOCCNM_01134	PMGHDLLH_01906	OBAEOLCH_00644	KODDLMLJ_00711	GNPJPMHH_02134
group_2372		hypothetical protein	5	JJKOCCNM_01135	PMGHDLLH_01905	OBAEOLCH_00643	KODDLMLJ_00710	GNPJPMHH_02133
mtnN		5'-methylthioadenosine/S-adenosylhomocysteine nucleosidase	5	JJKOCCNM_01136	PMGHDLLH_01904	OBAEOLCH_00642	KODDLMLJ_00709	GNPJPMHH_02132
iscS_2		Cysteine desulfurase IscS	5	JJKOCCNM_01137	PMGHDLLH_01903	OBAEOLCH_00641	KODDLMLJ_00708	GNPJPMHH_02131
group_2267		hypothetical protein	5	JJKOCCNM_01138	PMGHDLLH_01902	OBAEOLCH_00640	KODDLMLJ_00707	GNPJPMHH_02130
mnmA		tRNA-specific 2-thiouridylase MnmA	5	JJKOCCNM_01139	PMGHDLLH_01901	OBAEOLCH_00639	KODDLMLJ_00706	GNPJPMHH_02129
ntpJ		Potassium/sodium uptake protein NtpJ	5	JJKOCCNM_01140	PMGHDLLH_01900	OBAEOLCH_00638	KODDLMLJ_00705	GNPJPMHH_02128
ktrA		Ktr system potassium uptake protein A	5	JJKOCCNM_01141	PMGHDLLH_01899	OBAEOLCH_00637	KODDLMLJ_00704	GNPJPMHH_02127
group_3743		hypothetical protein	5	JJKOCCNM_01142	PMGHDLLH_01898	OBAEOLCH_00636	KODDLMLJ_00703	GNPJPMHH_02126
group_2919		hypothetical protein	5	JJKOCCNM_01143	PMGHDLLH_01897	OBAEOLCH_00635	KODDLMLJ_00702	GNPJPMHH_02125
group_231		hypothetical protein	5	JJKOCCNM_01144	PMGHDLLH_01896	OBAEOLCH_00634	KODDLMLJ_00701	GNPJPMHH_02124
pspA_2		Phosphoserine phosphatase 1	5	JJKOCCNM_01145	PMGHDLLH_01895	OBAEOLCH_00632	KODDLMLJ_00699	GNPJPMHH_02123
group_3520		hypothetical protein	5	JJKOCCNM_01146	PMGHDLLH_01894	OBAEOLCH_00631	KODDLMLJ_00698	GNPJPMHH_02122
recD2		ATP-dependent RecD-like DNA helicase	3	JJKOCCNM_01147	PMGHDLLH_01893			GNPJPMHH_02121
prs_2		Ribose-phosphate pyrophosphokinase	5	JJKOCCNM_01148	PMGHDLLH_01891	OBAEOLCH_00629	KODDLMLJ_00696	GNPJPMHH_02120
group_24		hypothetical protein	4	JJKOCCNM_01149		OBAEOLCH_00445	KODDLMLJ_00926	GNPJPMHH_00686
group_2588		hypothetical protein	5	JJKOCCNM_01150	PMGHDLLH_01405	OBAEOLCH_00446	KODDLMLJ_00927	GNPJPMHH_00687
ecsA_2		ABC-type transporter ATP-binding protein EcsA	5	JJKOCCNM_01151	PMGHDLLH_01406	OBAEOLCH_00447	KODDLMLJ_00928	GNPJPMHH_00688
group_551		hypothetical protein	5	JJKOCCNM_01152	PMGHDLLH_01407	OBAEOLCH_00448	KODDLMLJ_00929	GNPJPMHH_00689
group_1049		hypothetical protein	3	JJKOCCNM_01153		OBAEOLCH_00449	KODDLMLJ_00930
trpE		Anthranilate synthase component 1	5	JJKOCCNM_01154	PMGHDLLH_01408	OBAEOLCH_00450	KODDLMLJ_00931	GNPJPMHH_00690
pabA		Aminodeoxychorismate synthase component 2	5	JJKOCCNM_01155	PMGHDLLH_01409	OBAEOLCH_00451	KODDLMLJ_00932	GNPJPMHH_00691
group_236	trpD_2	Anthranilate phosphoribosyltransferase	2	JJKOCCNM_01156	PMGHDLLH_01411
trpC		Indole-3-glycerol phosphate synthase	5	JJKOCCNM_01157	PMGHDLLH_01412	OBAEOLCH_00453	KODDLMLJ_00934	GNPJPMHH_00693
trpF		N-(5'-phosphoribosyl)anthranilate isomerase	5	JJKOCCNM_01158	PMGHDLLH_01413	OBAEOLCH_00454	KODDLMLJ_00935	GNPJPMHH_00694
trpB		Tryptophan synthase beta chain	5	JJKOCCNM_01159	PMGHDLLH_01414	OBAEOLCH_00455	KODDLMLJ_00936	GNPJPMHH_00695
trpA		Tryptophan synthase alpha chain	5	JJKOCCNM_01160	PMGHDLLH_01415	OBAEOLCH_00456	KODDLMLJ_00937	GNPJPMHH_00696
rutB_1		Peroxyureidoacrylate/ureidoacrylate amidohydrolase RutB	3	JJKOCCNM_01161	PMGHDLLH_01416			GNPJPMHH_00697
group_238		2-haloacrylate reductase	5	JJKOCCNM_01162	PMGHDLLH_01417	OBAEOLCH_00458	KODDLMLJ_00939	GNPJPMHH_00698
group_1051		hypothetical protein	3	JJKOCCNM_01163		OBAEOLCH_00459	KODDLMLJ_00941
group_240		hypothetical protein	3	JJKOCCNM_01164		OBAEOLCH_00461	KODDLMLJ_00942
scmP		N-acetylcysteine deacetylase	3	JJKOCCNM_01165		OBAEOLCH_00462	KODDLMLJ_00943
adh_1		putative zinc-binding alcohol dehydrogenase	5	JJKOCCNM_01166	PMGHDLLH_01418	OBAEOLCH_00463	KODDLMLJ_00944	GNPJPMHH_00699
group_4162		hypothetical protein	5	JJKOCCNM_01167	PMGHDLLH_01419	OBAEOLCH_00464	KODDLMLJ_00945	GNPJPMHH_00700
group_3772		hypothetical protein	5	JJKOCCNM_01168	PMGHDLLH_01420	OBAEOLCH_00465	KODDLMLJ_00946	GNPJPMHH_00701
group_552		hypothetical protein	5	JJKOCCNM_01169	PMGHDLLH_01421	OBAEOLCH_00466	KODDLMLJ_00947	GNPJPMHH_00702
fabZ_1		3-hydroxyacyl-[acyl-carrier-protein] dehydratase FabZ	5	JJKOCCNM_01170	PMGHDLLH_01422	OBAEOLCH_00467	KODDLMLJ_00948	GNPJPMHH_00703
fabH_2		3-oxoacyl-[acyl-carrier-protein] synthase 3	5	JJKOCCNM_01171	PMGHDLLH_01423	OBAEOLCH_00468	KODDLMLJ_00949	GNPJPMHH_00704
acpP_2		Acyl carrier protein	5	JJKOCCNM_01172	PMGHDLLH_01424	OBAEOLCH_00469	KODDLMLJ_00950	GNPJPMHH_00705
fabD		Malonyl CoA-acyl carrier protein transacylase	5	JJKOCCNM_01173	PMGHDLLH_01425	OBAEOLCH_00470	KODDLMLJ_00951	GNPJPMHH_00706
fabG_2		3-oxoacyl-[acyl-carrier-protein] reductase	5	JJKOCCNM_01174	PMGHDLLH_01426	OBAEOLCH_00471	KODDLMLJ_00952	GNPJPMHH_00707
fabF		3-oxoacyl-[acyl-carrier-protein] synthase 2	5	JJKOCCNM_01175	PMGHDLLH_01427	OBAEOLCH_00472	KODDLMLJ_00953	GNPJPMHH_00708
accB_2		Biotin carboxyl carrier protein of acetyl-CoA carboxylase	5	JJKOCCNM_01176	PMGHDLLH_01428	OBAEOLCH_00473	KODDLMLJ_00954	GNPJPMHH_00709
fabZ_2		3-hydroxyacyl-[acyl-carrier-protein] dehydratase FabZ	5	JJKOCCNM_01177	PMGHDLLH_01429	OBAEOLCH_00474	KODDLMLJ_00955	GNPJPMHH_00710
accC_2		Biotin carboxylase	5	JJKOCCNM_01178	PMGHDLLH_01430	OBAEOLCH_00475	KODDLMLJ_00956	GNPJPMHH_00711
accD_2		Acetyl-coenzyme A carboxylase carboxyl transferase subunit beta	5	JJKOCCNM_01179	PMGHDLLH_01431	OBAEOLCH_00476	KODDLMLJ_00957	GNPJPMHH_00712
accA_2		Acetyl-coenzyme A carboxylase carboxyl transferase subunit alpha	5	JJKOCCNM_01180	PMGHDLLH_01432	OBAEOLCH_00477	KODDLMLJ_00958	GNPJPMHH_00713
fabI		Enoyl-[acyl-carrier-protein] reductase [NADH] FabI	5	JJKOCCNM_01181	PMGHDLLH_01433	OBAEOLCH_00478	KODDLMLJ_00959	GNPJPMHH_00714
group_554		hypothetical protein	5	JJKOCCNM_01182	PMGHDLLH_01434	OBAEOLCH_00479	KODDLMLJ_00960	GNPJPMHH_00715
ydfK_1		putative membrane protein YdfK	5	JJKOCCNM_01183	PMGHDLLH_01435	OBAEOLCH_00480	KODDLMLJ_00961	GNPJPMHH_00716
gltC_1		HTH-type transcriptional regulator GltC	5	JJKOCCNM_01184	PMGHDLLH_01436	OBAEOLCH_00481	KODDLMLJ_00962	GNPJPMHH_00717
group_2878		hypothetical protein	5	JJKOCCNM_01185	PMGHDLLH_01437	OBAEOLCH_00482	KODDLMLJ_00963	GNPJPMHH_00718
rsgA_2		Small ribosomal subunit biogenesis GTPase RsgA	5	JJKOCCNM_01186	PMGHDLLH_01438	OBAEOLCH_00483	KODDLMLJ_00964	GNPJPMHH_00719
group_4218		hypothetical protein	5	JJKOCCNM_01187	PMGHDLLH_01439	OBAEOLCH_00484	KODDLMLJ_00965	GNPJPMHH_00720
mdtD_1		Putative multidrug resistance protein MdtD	5	JJKOCCNM_01188	PMGHDLLH_01440	OBAEOLCH_00485	KODDLMLJ_00966	GNPJPMHH_00721
group_243		hypothetical protein	4	JJKOCCNM_01189		OBAEOLCH_00486	KODDLMLJ_00967	GNPJPMHH_00722
xerC_1		Tyrosine recombinase XerC	2	JJKOCCNM_01190				GNPJPMHH_00723
group_279		hypothetical protein	1				KODDLMLJ_02386
group_1053		hypothetical protein	2	JJKOCCNM_01192				GNPJPMHH_00725
group_1054		hypothetical protein	2	JJKOCCNM_01193				GNPJPMHH_00726
group_1055		hypothetical protein	2	JJKOCCNM_01194				GNPJPMHH_00727
group_4195		hypothetical protein	5	JJKOCCNM_01195	PMGHDLLH_01504	OBAEOLCH_00489	KODDLMLJ_00971	GNPJPMHH_00728
group_761		hypothetical protein	4	JJKOCCNM_01196	PMGHDLLH_01505	OBAEOLCH_00490	KODDLMLJ_00972
cfa_1		Cyclopropane-fatty-acyl-phospholipid synthase	5	JJKOCCNM_01197	PMGHDLLH_01506	OBAEOLCH_01105	KODDLMLJ_01488	GNPJPMHH_00729
group_2316		Lytic chitin monooxygenase	5	JJKOCCNM_01198	PMGHDLLH_01507	OBAEOLCH_01106	KODDLMLJ_01489	GNPJPMHH_00730
ycnE		Putative monooxygenase YcnE	5	JJKOCCNM_01199	PMGHDLLH_01508	OBAEOLCH_01107	KODDLMLJ_01490	GNPJPMHH_00731
group_2521		hypothetical protein	5	JJKOCCNM_01200	PMGHDLLH_01509	OBAEOLCH_01108	KODDLMLJ_01491	GNPJPMHH_00732
group_555		hypothetical protein	5	JJKOCCNM_01201	PMGHDLLH_01510	OBAEOLCH_01109	KODDLMLJ_01492	GNPJPMHH_00733
group_3559		Putative universal stress protein	5	JJKOCCNM_01202	PMGHDLLH_01511	OBAEOLCH_01110	KODDLMLJ_01493	GNPJPMHH_00734
yhaI		Inner membrane protein YhaI	5	JJKOCCNM_01203	PMGHDLLH_01512	OBAEOLCH_01111	KODDLMLJ_01494	GNPJPMHH_00735
yegS		lipid kinase YegS	5	JJKOCCNM_01204	PMGHDLLH_01513	OBAEOLCH_01112	KODDLMLJ_01495	GNPJPMHH_00736
group_4072		hypothetical protein	5	JJKOCCNM_01205	PMGHDLLH_01514	OBAEOLCH_01113	KODDLMLJ_01496	GNPJPMHH_00737
group_2560		hypothetical protein	5	JJKOCCNM_01206	PMGHDLLH_01515	OBAEOLCH_01114	KODDLMLJ_01497	GNPJPMHH_00738
group_2605		hypothetical protein	5	JJKOCCNM_01207	PMGHDLLH_01516	OBAEOLCH_01115	KODDLMLJ_01498	GNPJPMHH_00739
group_2459		hypothetical protein	5	JJKOCCNM_01208	PMGHDLLH_01517	OBAEOLCH_01116	KODDLMLJ_01499	GNPJPMHH_00740
group_2446		hypothetical protein	5	JJKOCCNM_01209	PMGHDLLH_01518	OBAEOLCH_01117	KODDLMLJ_01500	GNPJPMHH_00741
pepDA_3		Dipeptidase A	5	JJKOCCNM_01210	PMGHDLLH_01519	OBAEOLCH_01118	KODDLMLJ_01501	GNPJPMHH_00742
group_4184		putative tautomerase	5	JJKOCCNM_01211	PMGHDLLH_01520	OBAEOLCH_01119	KODDLMLJ_01503	GNPJPMHH_00743
lysA		Diaminopimelate decarboxylase	5	JJKOCCNM_01212	PMGHDLLH_01521	OBAEOLCH_01120	KODDLMLJ_01504	GNPJPMHH_00744
menA_2		1,4-dihydroxy-2-naphthoate octaprenyltransferase	5	JJKOCCNM_01213	PMGHDLLH_01522	OBAEOLCH_01121	KODDLMLJ_01505	GNPJPMHH_00745
group_3631		hypothetical protein	5	JJKOCCNM_01214	PMGHDLLH_01523	OBAEOLCH_01122	KODDLMLJ_01506	GNPJPMHH_00746
group_556		hypothetical protein	3	JJKOCCNM_01215	PMGHDLLH_01524			GNPJPMHH_00747
group_557		hypothetical protein	5	JJKOCCNM_01216	PMGHDLLH_01525	OBAEOLCH_01123	KODDLMLJ_01507	GNPJPMHH_00748
group_3567		Isoleucine 2-epimerase	5	JJKOCCNM_01217	PMGHDLLH_01526	OBAEOLCH_01124	KODDLMLJ_01508	GNPJPMHH_00749
yhdG_3		putative amino acid permease YhdG	5	JJKOCCNM_01218	PMGHDLLH_01527	OBAEOLCH_01125	KODDLMLJ_01509	GNPJPMHH_00750
yitU		5-amino-6-(5-phospho-D-ribitylamino)uracil phosphatase YitU	5	JJKOCCNM_01219	PMGHDLLH_01528	OBAEOLCH_01126	KODDLMLJ_01510	GNPJPMHH_00751
rsmF		Ribosomal RNA small subunit methyltransferase F	5	JJKOCCNM_01220	PMGHDLLH_01529	OBAEOLCH_01127	KODDLMLJ_01511	GNPJPMHH_00752
group_558		hypothetical protein	5	JJKOCCNM_01221	PMGHDLLH_01530	OBAEOLCH_01128	KODDLMLJ_01512	GNPJPMHH_00753
group_3888		hypothetical protein	5	JJKOCCNM_01222	PMGHDLLH_01531	OBAEOLCH_01130	KODDLMLJ_01514	GNPJPMHH_00755
malP_2		Maltose phosphorylase	5	JJKOCCNM_01223	PMGHDLLH_01532	OBAEOLCH_01131	KODDLMLJ_01515	GNPJPMHH_00756
group_4135		Maltose epimerase	5	JJKOCCNM_01224	PMGHDLLH_01533	OBAEOLCH_01132	KODDLMLJ_01516	GNPJPMHH_00757
fni		Isopentenyl-diphosphate delta-isomerase	5	JJKOCCNM_01225	PMGHDLLH_01534	OBAEOLCH_01910	KODDLMLJ_01517	GNPJPMHH_00758
group_2261		Phosphomevalonate kinase	5	JJKOCCNM_01226	PMGHDLLH_01535	OBAEOLCH_01911	KODDLMLJ_01518	GNPJPMHH_00759
group_2308		hypothetical protein	5	JJKOCCNM_01227	PMGHDLLH_01536	OBAEOLCH_01912	KODDLMLJ_01519	GNPJPMHH_00760
galK_1		Galactokinase	5	JJKOCCNM_01228	PMGHDLLH_01537	OBAEOLCH_01913	KODDLMLJ_01520	GNPJPMHH_00761
dinG_2		3'-5' exonuclease DinG	5	JJKOCCNM_01229	PMGHDLLH_01538	OBAEOLCH_01914	KODDLMLJ_01521	GNPJPMHH_00762
group_2572		hypothetical protein	5	JJKOCCNM_01230	PMGHDLLH_01539	OBAEOLCH_01915	KODDLMLJ_01522	GNPJPMHH_00763
group_3641		Aspartate aminotransferase	5	JJKOCCNM_01231	PMGHDLLH_01540	OBAEOLCH_01916	KODDLMLJ_01523	GNPJPMHH_00764
asnS_2		Asparagine--tRNA ligase	5	JJKOCCNM_01232	PMGHDLLH_01541	OBAEOLCH_01917	KODDLMLJ_01524	GNPJPMHH_00765
dnaD		DNA replication protein DnaD	5	JJKOCCNM_01233	PMGHDLLH_01542	OBAEOLCH_01918	KODDLMLJ_01525	GNPJPMHH_00766
group_248		hypothetical protein	5	JJKOCCNM_01234	PMGHDLLH_01543	OBAEOLCH_01919	KODDLMLJ_01526	GNPJPMHH_00767
metN		Methionine import ATP-binding protein MetN	5	JJKOCCNM_01235	PMGHDLLH_01544	OBAEOLCH_01920	KODDLMLJ_01527	GNPJPMHH_00768
metP_1		Methionine import system permease protein MetP	5	JJKOCCNM_01236	PMGHDLLH_01545	OBAEOLCH_01921	KODDLMLJ_01528	GNPJPMHH_00769
group_3852		hypothetical protein	5	JJKOCCNM_01237	PMGHDLLH_01546	OBAEOLCH_01922	KODDLMLJ_01529	GNPJPMHH_00770
group_560		Putative universal stress protein	5	JJKOCCNM_01238	PMGHDLLH_01547	OBAEOLCH_01923	KODDLMLJ_01531	GNPJPMHH_00771
group_77		hypothetical protein	4	JJKOCCNM_01239	PMGHDLLH_01550		KODDLMLJ_01532	GNPJPMHH_00772
group_561		hypothetical protein	5	JJKOCCNM_01240	PMGHDLLH_01551	OBAEOLCH_01925	KODDLMLJ_01533	GNPJPMHH_00773
group_249	btuD_1	Vitamin B12 import ATP-binding protein BtuD	3	JJKOCCNM_01241		OBAEOLCH_01926		GNPJPMHH_00774
ponA		Penicillin-binding protein 1A	5	JJKOCCNM_01242	PMGHDLLH_01553	OBAEOLCH_01928	KODDLMLJ_01535	GNPJPMHH_00775
recU		Holliday junction resolvase RecU	5	JJKOCCNM_01243	PMGHDLLH_01554	OBAEOLCH_01929	KODDLMLJ_01536	GNPJPMHH_00776
group_2616		hypothetical protein	5	JJKOCCNM_01244	PMGHDLLH_01555	OBAEOLCH_01930	KODDLMLJ_01537	GNPJPMHH_00777
gpsB_2		Cell cycle protein GpsB	5	JJKOCCNM_01245	PMGHDLLH_01556	OBAEOLCH_01931	KODDLMLJ_01538	GNPJPMHH_00778
group_562		hypothetical protein	5	JJKOCCNM_01246	PMGHDLLH_01557	OBAEOLCH_01932	KODDLMLJ_01539	GNPJPMHH_00779
rlmL		Ribosomal RNA large subunit methyltransferase L	5	JJKOCCNM_01247	PMGHDLLH_01558	OBAEOLCH_01933	KODDLMLJ_01540	GNPJPMHH_00780
group_1056		hypothetical protein	2	JJKOCCNM_01248	PMGHDLLH_01559
jefA		Drug efflux pump JefA	2	JJKOCCNM_01249	PMGHDLLH_01560
group_3342		hypothetical protein	5	JJKOCCNM_01250	PMGHDLLH_01561	OBAEOLCH_01934	KODDLMLJ_01541	GNPJPMHH_00782
group_3157		hypothetical protein	5	JJKOCCNM_01251	PMGHDLLH_01562	OBAEOLCH_01935	KODDLMLJ_01542	GNPJPMHH_00783
arnC_2		Undecaprenyl-phosphate 4-deoxy-4-formamido-L-arabinose transferase	5	JJKOCCNM_01252	PMGHDLLH_01563	OBAEOLCH_01936	KODDLMLJ_01543	GNPJPMHH_00784
mccF_1		Microcin C7 self-immunity protein MccF	5	JJKOCCNM_01253	PMGHDLLH_01564	OBAEOLCH_01937	KODDLMLJ_01544	GNPJPMHH_00785
group_80		hypothetical protein	3	JJKOCCNM_01254	PMGHDLLH_01565			GNPJPMHH_00786
group_564		hypothetical protein	5	JJKOCCNM_01255	PMGHDLLH_01566	OBAEOLCH_01939	KODDLMLJ_01546	GNPJPMHH_00788
mccF_2		Microcin C7 self-immunity protein MccF	5	JJKOCCNM_01256	PMGHDLLH_01567	OBAEOLCH_01940	KODDLMLJ_01547	GNPJPMHH_00789
group_1058		hypothetical protein	2	JJKOCCNM_01257	PMGHDLLH_01568
group_251		hypothetical protein	5	JJKOCCNM_01258	PMGHDLLH_01569	OBAEOLCH_01941	KODDLMLJ_01548	GNPJPMHH_00790
ecfA1_2		Energy-coupling factor transporter ATP-binding protein EcfA1	5	JJKOCCNM_01259	PMGHDLLH_01570	OBAEOLCH_01942	KODDLMLJ_01549	GNPJPMHH_00791
group_3885		hypothetical protein	5	JJKOCCNM_01260	PMGHDLLH_01571	OBAEOLCH_01943	KODDLMLJ_01550	GNPJPMHH_00792
group_2283		hypothetical protein	5	JJKOCCNM_01261	PMGHDLLH_01572	OBAEOLCH_01944	KODDLMLJ_01551	GNPJPMHH_00793
mnmC		tRNA 5-methylaminomethyl-2-thiouridine biosynthesis bifunctional protein MnmC	5	JJKOCCNM_01262	PMGHDLLH_01573	OBAEOLCH_01945	KODDLMLJ_01552	GNPJPMHH_00794
rnhA_1		14.7 kDa ribonuclease H-like protein	5	JJKOCCNM_01263	PMGHDLLH_01574	OBAEOLCH_01946	KODDLMLJ_01553	GNPJPMHH_00795
group_2950		hypothetical protein	5	JJKOCCNM_01264	PMGHDLLH_01575	OBAEOLCH_01947	KODDLMLJ_01554	GNPJPMHH_00796
fhs1		Formate--tetrahydrofolate ligase 1	5	JJKOCCNM_01265	PMGHDLLH_01576	OBAEOLCH_01948	KODDLMLJ_01555	GNPJPMHH_00797
lspA		Lipoprotein signal peptidase	5	JJKOCCNM_01266	PMGHDLLH_01577	OBAEOLCH_01949	KODDLMLJ_01556	GNPJPMHH_00798
rluD_2		Ribosomal large subunit pseudouridine synthase D	5	JJKOCCNM_01267	PMGHDLLH_01578	OBAEOLCH_01950	KODDLMLJ_01557	GNPJPMHH_00799
pyrR_1		Bifunctional protein pyrR	4	JJKOCCNM_01268	PMGHDLLH_01579		KODDLMLJ_01559	GNPJPMHH_00800
carA_2		Carbamoyl-phosphate synthase small chain	5	JJKOCCNM_01269	PMGHDLLH_01580	OBAEOLCH_01952	KODDLMLJ_01560	GNPJPMHH_00801
carB_2		Carbamoyl-phosphate synthase large chain	5	JJKOCCNM_01270	PMGHDLLH_01581	OBAEOLCH_01953	KODDLMLJ_01561	GNPJPMHH_00802
group_256		hypothetical protein	2	JJKOCCNM_01271		OBAEOLCH_01954
gpmB		phosphoglycerate mutase GpmB	5	JJKOCCNM_01272	PMGHDLLH_01582	OBAEOLCH_01956	KODDLMLJ_01563	GNPJPMHH_00803
fra		Intracellular iron chaperone frataxin	5	JJKOCCNM_01273	PMGHDLLH_01583	OBAEOLCH_01957	KODDLMLJ_01564	GNPJPMHH_00804
group_565		hypothetical protein	5	JJKOCCNM_01274	PMGHDLLH_01584	OBAEOLCH_01958	KODDLMLJ_01565	GNPJPMHH_00805
group_257		Chloramphenicol acetyltransferase	3	JJKOCCNM_01275		OBAEOLCH_01959	KODDLMLJ_01566
group_4196		hypothetical protein	5	JJKOCCNM_01276	PMGHDLLH_01587	OBAEOLCH_01961	KODDLMLJ_01568	GNPJPMHH_00808
group_4207		hypothetical protein	5	JJKOCCNM_01277	PMGHDLLH_01588	OBAEOLCH_01962	KODDLMLJ_01569	GNPJPMHH_00809
group_1059		hypothetical protein	3	JJKOCCNM_01278		OBAEOLCH_01963	KODDLMLJ_01570
group_566		hypothetical protein	5	JJKOCCNM_01279	PMGHDLLH_01589	OBAEOLCH_01964	KODDLMLJ_01571	GNPJPMHH_00810
btuD_4		hypothetical protein	3	JJKOCCNM_01280	PMGHDLLH_01591			GNPJPMHH_00812
rqcH_2		Rqc2 RqcH	5	JJKOCCNM_01281	PMGHDLLH_01592	OBAEOLCH_01967	KODDLMLJ_01574	GNPJPMHH_00813
group_2375		hypothetical protein	5	JJKOCCNM_01282	PMGHDLLH_01593	OBAEOLCH_01968	KODDLMLJ_01575	GNPJPMHH_00814
degV_2		Protein DegV	5	JJKOCCNM_01283	PMGHDLLH_01594	OBAEOLCH_01969	KODDLMLJ_01576	GNPJPMHH_00815
group_262		Acetyltransferase	5	JJKOCCNM_01284	PMGHDLLH_01595	OBAEOLCH_01970	KODDLMLJ_01577	GNPJPMHH_00816
group_1060		hypothetical protein	3	JJKOCCNM_01285	PMGHDLLH_01596			GNPJPMHH_00817
group_567		hypothetical protein	5	JJKOCCNM_01286	PMGHDLLH_01597	OBAEOLCH_01972	KODDLMLJ_01579	GNPJPMHH_00818
group_2281		hypothetical protein	5	JJKOCCNM_01287	PMGHDLLH_01598	OBAEOLCH_01973	KODDLMLJ_01580	GNPJPMHH_00819
group_3091		hypothetical protein	5	JJKOCCNM_01288	PMGHDLLH_01599	OBAEOLCH_01974	KODDLMLJ_01581	GNPJPMHH_00820
group_3968		hypothetical protein	5	JJKOCCNM_01289	PMGHDLLH_01600	OBAEOLCH_01975	KODDLMLJ_01582	GNPJPMHH_00821
group_3270		hypothetical protein	5	JJKOCCNM_01290	PMGHDLLH_01601	OBAEOLCH_01976	KODDLMLJ_01583	GNPJPMHH_00822
group_3585		hypothetical protein	5	JJKOCCNM_01291	PMGHDLLH_01602	OBAEOLCH_01977	KODDLMLJ_01584	GNPJPMHH_00823
group_568		hypothetical protein	5	JJKOCCNM_01292	PMGHDLLH_01603	OBAEOLCH_01978	KODDLMLJ_01585	GNPJPMHH_00824
group_2698		hypothetical protein	5	JJKOCCNM_01293	PMGHDLLH_01604	OBAEOLCH_01979	KODDLMLJ_01586	GNPJPMHH_00825
cycA_1		D-serine/D-alanine/glycine transporter	5	JJKOCCNM_01294	PMGHDLLH_01605	OBAEOLCH_01980	KODDLMLJ_01587	GNPJPMHH_00826
group_83		hypothetical protein	4	JJKOCCNM_01295	PMGHDLLH_01606	OBAEOLCH_01981	KODDLMLJ_01588
group_3476		hypothetical protein	5	JJKOCCNM_01296	PMGHDLLH_01608	OBAEOLCH_01982	KODDLMLJ_01589	GNPJPMHH_00828
lutP		L-lactate permease	4	JJKOCCNM_01297	PMGHDLLH_01609	OBAEOLCH_01983	KODDLMLJ_01590
group_265		hypothetical protein	5	JJKOCCNM_01298	PMGHDLLH_01611	OBAEOLCH_01985	KODDLMLJ_01591	GNPJPMHH_00830
tarI		Ribitol-5-phosphate cytidylyltransferase	3	JJKOCCNM_01299		OBAEOLCH_01986	KODDLMLJ_01592
tarJ		Ribulose-5-phosphate reductase 1	3	JJKOCCNM_01300		OBAEOLCH_01987	KODDLMLJ_01593
tarK		Teichoic acid ribitol-phosphate primase	3	JJKOCCNM_01301		OBAEOLCH_01988	KODDLMLJ_01594
tarL		Teichoic acid poly(ribitol-phosphate) polymerase	3	JJKOCCNM_01302		OBAEOLCH_01989	KODDLMLJ_01595
paiA		Spermidine/spermine N(1)-acetyltransferase	5	JJKOCCNM_01303	PMGHDLLH_01616	OBAEOLCH_01990	KODDLMLJ_01596	GNPJPMHH_00835
mgrA		HTH-type transcriptional regulator MgrA	5	JJKOCCNM_01304	PMGHDLLH_01617	OBAEOLCH_01991	KODDLMLJ_01597	GNPJPMHH_00836
garB_2		Glutathione amide reductase	4	JJKOCCNM_01305		OBAEOLCH_01992	KODDLMLJ_01598	GNPJPMHH_00837
group_572		hypothetical protein	4	JJKOCCNM_01306		OBAEOLCH_01993	KODDLMLJ_01599	GNPJPMHH_00838
group_267		hypothetical protein	5	JJKOCCNM_01307	PMGHDLLH_01620	OBAEOLCH_01994	KODDLMLJ_01600	GNPJPMHH_00839
group_268		hypothetical protein	5	JJKOCCNM_01308	PMGHDLLH_01621	OBAEOLCH_01995	KODDLMLJ_01602	GNPJPMHH_00840
group_573		hypothetical protein	5	JJKOCCNM_01309	PMGHDLLH_01622	OBAEOLCH_01996	KODDLMLJ_01603	GNPJPMHH_00841
group_2555		hypothetical protein	5	JJKOCCNM_01310	PMGHDLLH_01623	OBAEOLCH_01997	KODDLMLJ_01604	GNPJPMHH_00842
msrA_2		Peptide methionine sulfoxide reductase MsrA	5	JJKOCCNM_01311	PMGHDLLH_01624	OBAEOLCH_01998	KODDLMLJ_01605	GNPJPMHH_00843
msrB		Peptide methionine sulfoxide reductase MsrB	4	JJKOCCNM_01312		OBAEOLCH_01999	KODDLMLJ_01606	GNPJPMHH_00844
ppaC		putative manganese-dependent inorganic pyrophosphatase	5	JJKOCCNM_01313	PMGHDLLH_01626	OBAEOLCH_02001	KODDLMLJ_01608	GNPJPMHH_00845
hdfR_2		HTH-type transcriptional regulator HdfR	5	JJKOCCNM_01314	PMGHDLLH_01627	OBAEOLCH_02002	KODDLMLJ_01609	GNPJPMHH_00846
parC		DNA topoisomerase 4 subunit A	5	JJKOCCNM_01315	PMGHDLLH_01628	OBAEOLCH_02003	KODDLMLJ_01610	GNPJPMHH_00847
parE		DNA topoisomerase 4 subunit B	5	JJKOCCNM_01316	PMGHDLLH_01629	OBAEOLCH_02004	KODDLMLJ_01611	GNPJPMHH_00848
plsY		Glycerol-3-phosphate acyltransferase	5	JJKOCCNM_01317	PMGHDLLH_01630	OBAEOLCH_02005	KODDLMLJ_01612	GNPJPMHH_00849
lacX		Protein LacX, plasmid	5	JJKOCCNM_01318	PMGHDLLH_01631	OBAEOLCH_02006	KODDLMLJ_01613	GNPJPMHH_00850
clpY		ATP-dependent protease ATPase subunit ClpY	5	JJKOCCNM_01319	PMGHDLLH_01632	OBAEOLCH_02007	KODDLMLJ_01614	GNPJPMHH_00851
hslV		ATP-dependent protease subunit HslV	5	JJKOCCNM_01320	PMGHDLLH_01633	OBAEOLCH_02008	KODDLMLJ_01615	GNPJPMHH_00852
xerC_4		Tyrosine recombinase XerC	5	JJKOCCNM_01321	PMGHDLLH_01634	OBAEOLCH_02009	KODDLMLJ_01616	GNPJPMHH_00853
trmFO		Methylenetetrahydrofolate--tRNA-(uracil-5-)-methyltransferase TrmFO	5	JJKOCCNM_01322	PMGHDLLH_01635	OBAEOLCH_02010	KODDLMLJ_01617	GNPJPMHH_00854
topA		DNA topoisomerase 1	5	JJKOCCNM_01323	PMGHDLLH_01636	OBAEOLCH_02011	KODDLMLJ_01618	GNPJPMHH_00855
group_2773		hypothetical protein	5	JJKOCCNM_01324	PMGHDLLH_01637	OBAEOLCH_02012	KODDLMLJ_01620	GNPJPMHH_00856
rnhB		Ribonuclease HII	5	JJKOCCNM_01325	PMGHDLLH_01638	OBAEOLCH_02013	KODDLMLJ_01621	GNPJPMHH_00857
rbgA		Ribosome biogenesis GTPase A	5	JJKOCCNM_01326	PMGHDLLH_01639	OBAEOLCH_02014	KODDLMLJ_01622	GNPJPMHH_00858
group_3289		hypothetical protein	5	JJKOCCNM_01327	PMGHDLLH_01640	OBAEOLCH_02016	KODDLMLJ_01624	GNPJPMHH_00860
hdfR_3		HTH-type transcriptional regulator HdfR	5	JJKOCCNM_01328	PMGHDLLH_01641	OBAEOLCH_02017	KODDLMLJ_01625	GNPJPMHH_00861
group_3901		hypothetical protein	5	JJKOCCNM_01329	PMGHDLLH_01642	OBAEOLCH_02018	KODDLMLJ_01626	GNPJPMHH_00862
group_4089		hypothetical protein	5	JJKOCCNM_01330	PMGHDLLH_01643	OBAEOLCH_02019	KODDLMLJ_01627	GNPJPMHH_00863
luxA		Alkanal monooxygenase alpha chain	5	JJKOCCNM_01331	PMGHDLLH_01644	OBAEOLCH_02020	KODDLMLJ_01628	GNPJPMHH_00864
bmr3_2		Multidrug resistance protein 3	5	JJKOCCNM_01332	PMGHDLLH_01645	OBAEOLCH_02021	KODDLMLJ_01629	GNPJPMHH_02614
ctpA		Carboxy-terminal processing protease CtpA	5	JJKOCCNM_01333	PMGHDLLH_01646	OBAEOLCH_02022	KODDLMLJ_01630	GNPJPMHH_02615
group_4114		hypothetical protein	5	JJKOCCNM_01334	PMGHDLLH_01647	OBAEOLCH_02023	KODDLMLJ_01631	GNPJPMHH_02616
group_3789		hypothetical protein	5	JJKOCCNM_01335	PMGHDLLH_01648	OBAEOLCH_02024	KODDLMLJ_01632	GNPJPMHH_02617
group_3947		hypothetical protein	5	JJKOCCNM_01336	PMGHDLLH_01649	OBAEOLCH_02025	KODDLMLJ_01633	GNPJPMHH_02618
group_3426		DegV domain-containing protein	5	JJKOCCNM_01337	PMGHDLLH_01650	OBAEOLCH_02026	KODDLMLJ_01634	GNPJPMHH_02619
dfrA		Dihydrofolate reductase	5	JJKOCCNM_01338	PMGHDLLH_01651	OBAEOLCH_02027	KODDLMLJ_01635	GNPJPMHH_02620
thyA		Thymidylate synthase	5	JJKOCCNM_01339	PMGHDLLH_01652	OBAEOLCH_02028	KODDLMLJ_01636	GNPJPMHH_02621
ettA		Energy-dependent translational throttle protein EttA	5	JJKOCCNM_01340	PMGHDLLH_01653	OBAEOLCH_02029	KODDLMLJ_01637	GNPJPMHH_02622
group_2804		hypothetical protein	5	JJKOCCNM_01341	PMGHDLLH_01654	OBAEOLCH_02030	KODDLMLJ_01638	GNPJPMHH_02623
cca		CCA-adding enzyme	5	JJKOCCNM_01342	PMGHDLLH_01655	OBAEOLCH_02031	KODDLMLJ_01639	GNPJPMHH_02624
dapB		4-hydroxy-tetrahydrodipicolinate reductase	5	JJKOCCNM_01343	PMGHDLLH_01656	OBAEOLCH_02032	KODDLMLJ_01640	GNPJPMHH_02625
ybjI_2		5-amino-6-(5-phospho-D-ribitylamino)uracil phosphatase YbjI	5	JJKOCCNM_01344	PMGHDLLH_01657	OBAEOLCH_02033	KODDLMLJ_01641	GNPJPMHH_02626
bepA		Beta-barrel assembly-enhancing protease	5	JJKOCCNM_01345	PMGHDLLH_01658	OBAEOLCH_02034	KODDLMLJ_01642	GNPJPMHH_02627
hup		DNA-binding protein HU	5	JJKOCCNM_01346	PMGHDLLH_01659	OBAEOLCH_02035	KODDLMLJ_01643	GNPJPMHH_02628
der		GTPase Der	5	JJKOCCNM_01347	PMGHDLLH_01660	OBAEOLCH_02036	KODDLMLJ_01644	GNPJPMHH_02629
rps1		30S ribosomal protein S1	5	JJKOCCNM_01348	PMGHDLLH_01661	OBAEOLCH_02037	KODDLMLJ_01645	GNPJPMHH_02630
cmk		Cytidylate kinase	5	JJKOCCNM_01349	PMGHDLLH_01662	OBAEOLCH_02038	KODDLMLJ_01646	GNPJPMHH_02631
group_2932		hypothetical protein	5	JJKOCCNM_01350	PMGHDLLH_01663	OBAEOLCH_02041	KODDLMLJ_01647	GNPJPMHH_02632
recQ_2		ATP-dependent DNA helicase RecQ	5	JJKOCCNM_01351	PMGHDLLH_01664	OBAEOLCH_02042	KODDLMLJ_01648	GNPJPMHH_02633
group_4050		hypothetical protein	5	JJKOCCNM_01352	PMGHDLLH_01665	OBAEOLCH_02043	KODDLMLJ_01649	GNPJPMHH_02634
group_1066	ribU	Riboflavin transporter RibU	2	JJKOCCNM_01353				GNPJPMHH_02635
rluB		Ribosomal large subunit pseudouridine synthase B	5	JJKOCCNM_01354	PMGHDLLH_01667	OBAEOLCH_02045	KODDLMLJ_01651	GNPJPMHH_02636
scpB		Segregation and condensation protein B	5	JJKOCCNM_01355	PMGHDLLH_01668	OBAEOLCH_02046	KODDLMLJ_01652	GNPJPMHH_02637
scpA		Segregation and condensation protein A	5	JJKOCCNM_01356	PMGHDLLH_01669	OBAEOLCH_02047	KODDLMLJ_01653	GNPJPMHH_02638
group_3725		hypothetical protein	5	JJKOCCNM_01357	PMGHDLLH_01670	OBAEOLCH_02048	KODDLMLJ_01654	GNPJPMHH_02639
xerD		Tyrosine recombinase XerD	5	JJKOCCNM_01358	PMGHDLLH_01671	OBAEOLCH_02049	KODDLMLJ_01655	GNPJPMHH_02640
cvfB		Conserved virulence factor B	5	JJKOCCNM_01359	PMGHDLLH_01672	OBAEOLCH_02050	KODDLMLJ_01656	GNPJPMHH_02641
group_3597		hypothetical protein	5	JJKOCCNM_01360	PMGHDLLH_01673	OBAEOLCH_02051	KODDLMLJ_01230	GNPJPMHH_02642
pyk		Pyruvate kinase	5	JJKOCCNM_01361	PMGHDLLH_01674	OBAEOLCH_02052	KODDLMLJ_01231	GNPJPMHH_02643
pfkA		ATP-dependent 6-phosphofructokinase	5	JJKOCCNM_01362	PMGHDLLH_01675	OBAEOLCH_02053	KODDLMLJ_01232	GNPJPMHH_02644
dnaE		DNA polymerase III subunit alpha	5	JJKOCCNM_01363	PMGHDLLH_01676	OBAEOLCH_02054	KODDLMLJ_02298	GNPJPMHH_02645
group_577		hypothetical protein	5	JJKOCCNM_01364	PMGHDLLH_01677	OBAEOLCH_02055	KODDLMLJ_02299	GNPJPMHH_02646
group_1067		hypothetical protein	3	JJKOCCNM_01365		OBAEOLCH_02056	KODDLMLJ_02300
clpB		Chaperone protein ClpB	5	JJKOCCNM_01366	PMGHDLLH_01678	OBAEOLCH_02057	KODDLMLJ_02301	GNPJPMHH_02647
pepT		Peptidase T	5	JJKOCCNM_01367	PMGHDLLH_01679	OBAEOLCH_02058	KODDLMLJ_02302	GNPJPMHH_02648
group_578		hypothetical protein	5	JJKOCCNM_01368	PMGHDLLH_01680	OBAEOLCH_02059	KODDLMLJ_02303	GNPJPMHH_02649
trmK		tRNA (adenine(22)-N(1))-methyltransferase	4	JJKOCCNM_01369	PMGHDLLH_01682	OBAEOLCH_02061	KODDLMLJ_02304
group_3521		hypothetical protein	5	JJKOCCNM_01370	PMGHDLLH_01683	OBAEOLCH_02062	KODDLMLJ_02305	GNPJPMHH_02651
drrB		Daunorubicin/doxorubicin resistance ABC transporter permease protein DrrB	5	JJKOCCNM_01371	PMGHDLLH_01684	OBAEOLCH_02063	KODDLMLJ_02306	GNPJPMHH_02652
drrA		Daunorubicin/doxorubicin resistance ATP-binding protein DrrA	5	JJKOCCNM_01372	PMGHDLLH_01685	OBAEOLCH_02064	KODDLMLJ_02307	GNPJPMHH_02653
group_2953		hypothetical protein	5	JJKOCCNM_01373	PMGHDLLH_01686	OBAEOLCH_02065	KODDLMLJ_02308	GNPJPMHH_02654
ppsA		Phosphoenolpyruvate synthase	5	JJKOCCNM_01374	PMGHDLLH_01687	OBAEOLCH_02066	KODDLMLJ_02309	GNPJPMHH_02655
group_4137		hypothetical protein	5	JJKOCCNM_01375	PMGHDLLH_01688	OBAEOLCH_02067	KODDLMLJ_02310	GNPJPMHH_02656
group_2378		hypothetical protein	5	JJKOCCNM_01376	PMGHDLLH_01689	OBAEOLCH_02068	KODDLMLJ_02311	GNPJPMHH_02657
group_579		hypothetical protein	5	JJKOCCNM_01377	PMGHDLLH_01690	OBAEOLCH_02069	KODDLMLJ_02312	GNPJPMHH_02658
group_4164		hypothetical protein	5	JJKOCCNM_01378	PMGHDLLH_01691	OBAEOLCH_02070	KODDLMLJ_02313	GNPJPMHH_02659
group_3278		2-haloacrylate reductase	5	JJKOCCNM_01379	PMGHDLLH_01692	OBAEOLCH_02071	KODDLMLJ_02314	GNPJPMHH_02660
group_3511		Calcium-transporting ATPase 1	5	JJKOCCNM_01380	PMGHDLLH_01693	OBAEOLCH_02072	KODDLMLJ_02315	GNPJPMHH_02661
eno		Enolase	5	JJKOCCNM_01381	PMGHDLLH_01694	OBAEOLCH_02073	KODDLMLJ_02316	GNPJPMHH_02662
hsrA		putative transport protein HsrA	5	JJKOCCNM_01382	PMGHDLLH_01695	OBAEOLCH_02074	KODDLMLJ_02317	GNPJPMHH_02663
group_2488		hypothetical protein	5	JJKOCCNM_01383	PMGHDLLH_01696	OBAEOLCH_02075	KODDLMLJ_02318	GNPJPMHH_02664
dapE_1		putative succinyl-diaminopimelate desuccinylase	5	JJKOCCNM_01384	PMGHDLLH_01697	OBAEOLCH_02076	KODDLMLJ_02319	GNPJPMHH_02665
aroA		3-phosphoshikimate 1-carboxyvinyltransferase	1				KODDLMLJ_02396
cdr		Coenzyme A disulfide reductase	5	JJKOCCNM_01386	PMGHDLLH_01698	OBAEOLCH_02077	KODDLMLJ_02320	GNPJPMHH_02666
glcR_2		HTH-type transcriptional repressor GlcR	5	JJKOCCNM_01387	PMGHDLLH_01699	OBAEOLCH_02078	KODDLMLJ_02321	GNPJPMHH_02667
group_3211		hypothetical protein	5	JJKOCCNM_01388	PMGHDLLH_01700	OBAEOLCH_02079	KODDLMLJ_02322	GNPJPMHH_02668
group_2405	spxA_2	Regulatory protein Spx	5	JJKOCCNM_01389	PMGHDLLH_01701	OBAEOLCH_02080	KODDLMLJ_02323	GNPJPMHH_02669
group_3473		hypothetical protein	5	JJKOCCNM_01390	PMGHDLLH_01702	OBAEOLCH_02081	KODDLMLJ_02324	GNPJPMHH_02670
group_3589		hypothetical protein	5	JJKOCCNM_01391	PMGHDLLH_01703	OBAEOLCH_02082	KODDLMLJ_02325	GNPJPMHH_02671
group_4034		hypothetical protein	5	JJKOCCNM_01392	PMGHDLLH_01704	OBAEOLCH_02083	KODDLMLJ_02326	GNPJPMHH_02672
group_1069		hypothetical protein	3	JJKOCCNM_01393	PMGHDLLH_01705			GNPJPMHH_02673
group_1070		hypothetical protein	3	JJKOCCNM_01394	PMGHDLLH_01706			GNPJPMHH_02674
group_581		hypothetical protein	3	JJKOCCNM_01395	PMGHDLLH_01707			GNPJPMHH_02675
group_1071		hypothetical protein	2	JJKOCCNM_01396	PMGHDLLH_01709
group_1072		hypothetical protein	3	JJKOCCNM_01397	PMGHDLLH_01710			GNPJPMHH_02156
ppaX		Pyrophosphatase PpaX	5	JJKOCCNM_01398	PMGHDLLH_01711	OBAEOLCH_02084	KODDLMLJ_02327	GNPJPMHH_02157
group_3953		Putative acetyltransferase	5	JJKOCCNM_01399	PMGHDLLH_01712	OBAEOLCH_02085	KODDLMLJ_02328	GNPJPMHH_02158
glvR		HTH-type transcriptional regulator GlvR	5	JJKOCCNM_01400	PMGHDLLH_01713	OBAEOLCH_02086	KODDLMLJ_02329	GNPJPMHH_02159
group_583		hypothetical protein	5	JJKOCCNM_01401	PMGHDLLH_01714	OBAEOLCH_02087	KODDLMLJ_02330	GNPJPMHH_02160
group_3921		hypothetical protein	5	JJKOCCNM_01402	PMGHDLLH_01715	OBAEOLCH_02088	KODDLMLJ_02331	GNPJPMHH_02161
group_2705		hypothetical protein	5	JJKOCCNM_01403	PMGHDLLH_01716	OBAEOLCH_02089	KODDLMLJ_02332	GNPJPMHH_02162
hcaR_2		Hca operon transcriptional activator HcaR	5	JJKOCCNM_01404	PMGHDLLH_01717	OBAEOLCH_02090	KODDLMLJ_02333	GNPJPMHH_02163
group_3922		Zinc-type alcohol dehydrogenase-like protein	5	JJKOCCNM_01405	PMGHDLLH_01718	OBAEOLCH_02091	KODDLMLJ_02334	GNPJPMHH_02164
group_4067		hypothetical protein	5	JJKOCCNM_01406	PMGHDLLH_01719	OBAEOLCH_02092	KODDLMLJ_02335	GNPJPMHH_02165
group_88	nox_1	NADH oxidase	4	JJKOCCNM_01407	PMGHDLLH_01720		KODDLMLJ_02336	GNPJPMHH_02166
desR		Transcriptional regulatory protein DesR	3	JJKOCCNM_01408	PMGHDLLH_01721			GNPJPMHH_02167
group_1074		hypothetical protein	3	JJKOCCNM_01409	PMGHDLLH_01722			GNPJPMHH_02168
group_1075		hypothetical protein	3	JJKOCCNM_01410	PMGHDLLH_01723			GNPJPMHH_02169
btuD_5		Vitamin B12 import ATP-binding protein BtuD	3	JJKOCCNM_01411	PMGHDLLH_01724			GNPJPMHH_02170
group_1077		hypothetical protein	3	JJKOCCNM_01412	PMGHDLLH_01725			GNPJPMHH_02171
yjaB		Peptidyl-lysine N-acetyltransferase YjaB	3	JJKOCCNM_01413	PMGHDLLH_01726			GNPJPMHH_02172
group_1079		hypothetical protein	3	JJKOCCNM_01414	PMGHDLLH_01727			GNPJPMHH_02173
group_275		hypothetical protein	2	JJKOCCNM_01415	PMGHDLLH_01728
group_90	ydiM_1	Inner membrane transport protein YdiM	1				KODDLMLJ_02401
bcrA		Bacitracin transport ATP-binding protein BcrA	3	JJKOCCNM_01417	PMGHDLLH_01730			GNPJPMHH_02175
group_584		hypothetical protein	5	JJKOCCNM_01418	PMGHDLLH_01731	OBAEOLCH_02094	KODDLMLJ_02338	GNPJPMHH_02176
group_3943		hypothetical protein	5	JJKOCCNM_01419	PMGHDLLH_01732	OBAEOLCH_02095	KODDLMLJ_02339	GNPJPMHH_02177
group_4148		hypothetical protein	5	JJKOCCNM_01420	PMGHDLLH_01733	OBAEOLCH_02096	KODDLMLJ_02340	GNPJPMHH_02178
ytrB_2		ABC transporter ATP-binding protein YtrB	5	JJKOCCNM_01421	PMGHDLLH_01734	OBAEOLCH_02097	KODDLMLJ_02341	GNPJPMHH_02179
ytrA_2		HTH-type transcriptional repressor YtrA	5	JJKOCCNM_01422	PMGHDLLH_01735	OBAEOLCH_02098	KODDLMLJ_02342	GNPJPMHH_02180
sigA		RNA polymerase sigma factor SigA	5	JJKOCCNM_01423	PMGHDLLH_01736	OBAEOLCH_02099	KODDLMLJ_02343	GNPJPMHH_02181
dnaG		DNA primase	5	JJKOCCNM_01424	PMGHDLLH_01737	OBAEOLCH_02100	KODDLMLJ_02344	GNPJPMHH_02182
glyS		Glycine--tRNA ligase beta subunit	5	JJKOCCNM_01425	PMGHDLLH_01738	OBAEOLCH_02101	KODDLMLJ_02345	GNPJPMHH_02183
glyQ		Glycine--tRNA ligase alpha subunit	5	JJKOCCNM_01426	PMGHDLLH_01739	OBAEOLCH_02102	KODDLMLJ_02346	GNPJPMHH_02184
recO		DNA repair protein RecO	5	JJKOCCNM_01427	PMGHDLLH_01740	OBAEOLCH_02103	KODDLMLJ_02347	GNPJPMHH_02185
era		GTPase Era	5	JJKOCCNM_01428	PMGHDLLH_01741	OBAEOLCH_02104	KODDLMLJ_02348	GNPJPMHH_02186
dgkA		Undecaprenol kinase	5	JJKOCCNM_01429	PMGHDLLH_01742	OBAEOLCH_02105	KODDLMLJ_02349	GNPJPMHH_02187
ybeY		Endoribonuclease YbeY	5	JJKOCCNM_01430	PMGHDLLH_01743	OBAEOLCH_02106	KODDLMLJ_02350	GNPJPMHH_02188
group_3335		PhoH-like protein	5	JJKOCCNM_01431	PMGHDLLH_01744	OBAEOLCH_02107	KODDLMLJ_02351	GNPJPMHH_02189
yqeY		putative protein YqeY	5	JJKOCCNM_01432	PMGHDLLH_01745	OBAEOLCH_02108	KODDLMLJ_02352	GNPJPMHH_02190
rpsU		30S ribosomal protein S21	5	JJKOCCNM_01433	PMGHDLLH_01746	OBAEOLCH_02109	KODDLMLJ_02353	GNPJPMHH_02191
yqfL		Putative pyruvate, phosphate dikinase regulatory protein	5	JJKOCCNM_01434	PMGHDLLH_01747	OBAEOLCH_02110	KODDLMLJ_02354	GNPJPMHH_02192
baiA		3-alpha-hydroxycholanate dehydrogenase (NADP(+))	5	JJKOCCNM_01435	PMGHDLLH_01748	OBAEOLCH_02111	KODDLMLJ_02355	GNPJPMHH_02193
nfo		putative endonuclease 4	5	JJKOCCNM_01436	PMGHDLLH_01749	OBAEOLCH_02112	KODDLMLJ_02356	GNPJPMHH_02194
group_3979		hypothetical protein	5	JJKOCCNM_01437	PMGHDLLH_01750	OBAEOLCH_02113	KODDLMLJ_02357	GNPJPMHH_02195
group_2627		hypothetical protein	5	JJKOCCNM_01438	PMGHDLLH_01751	OBAEOLCH_02114	KODDLMLJ_02358	GNPJPMHH_02196
msrA_3		Peptide methionine sulfoxide reductase MsrA	5	JJKOCCNM_01439	PMGHDLLH_01752	OBAEOLCH_02115	KODDLMLJ_02359	GNPJPMHH_02197
aspS		Aspartate--tRNA ligase	5	JJKOCCNM_01440	PMGHDLLH_01753	OBAEOLCH_02116	KODDLMLJ_02361	GNPJPMHH_02198
hisS		Histidine--tRNA ligase	5	JJKOCCNM_01441	PMGHDLLH_01754	OBAEOLCH_02117	KODDLMLJ_02362	GNPJPMHH_02199
group_3439		hypothetical protein	5	JJKOCCNM_01442	PMGHDLLH_01755	OBAEOLCH_02118	KODDLMLJ_02363	GNPJPMHH_02200
group_587		putative ketoamine kinase	5	JJKOCCNM_01443	PMGHDLLH_01756	OBAEOLCH_02119	KODDLMLJ_02364	GNPJPMHH_02201
mupP_2		N-acetylmuramic acid 6-phosphate phosphatase	5	JJKOCCNM_01444	PMGHDLLH_01757	OBAEOLCH_02120	KODDLMLJ_02366	GNPJPMHH_02202
dtd		D-aminoacyl-tRNA deacylase	5	JJKOCCNM_01445	PMGHDLLH_01758	OBAEOLCH_02121	KODDLMLJ_02367	GNPJPMHH_02203
relA		GTP pyrophosphokinase	5	JJKOCCNM_01446	PMGHDLLH_01759	OBAEOLCH_02122	KODDLMLJ_02368	GNPJPMHH_02204
group_2522		hypothetical protein	5	JJKOCCNM_01447	PMGHDLLH_01760	OBAEOLCH_02123	KODDLMLJ_02369	GNPJPMHH_02205
rsmE		Ribosomal RNA small subunit methyltransferase E	5	JJKOCCNM_01448	PMGHDLLH_01761	OBAEOLCH_02124	KODDLMLJ_02370	GNPJPMHH_02206
prmA		Ribosomal protein L11 methyltransferase	4	JJKOCCNM_01449	PMGHDLLH_01762		KODDLMLJ_02371	GNPJPMHH_02207
group_588		Putative 3-methyladenine DNA glycosylase	5	JJKOCCNM_01450	PMGHDLLH_01763	OBAEOLCH_02126	KODDLMLJ_02373	GNPJPMHH_02208
group_589		hypothetical protein	5	JJKOCCNM_01451	PMGHDLLH_01764	OBAEOLCH_02127	KODDLMLJ_02374	GNPJPMHH_02209
group_2673		hypothetical protein	5	JJKOCCNM_01452	PMGHDLLH_01765	OBAEOLCH_02128	KODDLMLJ_02375	GNPJPMHH_02210
lepA		Elongation factor 4	5	JJKOCCNM_01453	PMGHDLLH_01766	OBAEOLCH_02132	KODDLMLJ_02379	GNPJPMHH_02211
dltD		Protein DltD	5	JJKOCCNM_01454	PMGHDLLH_01767	OBAEOLCH_02133	KODDLMLJ_02380	GNPJPMHH_02212
dltC_2		D-alanyl carrier protein	5	JJKOCCNM_01455	PMGHDLLH_01768	OBAEOLCH_02134	KODDLMLJ_02381	GNPJPMHH_02213
group_2260		hypothetical protein	5	JJKOCCNM_01456	PMGHDLLH_01769	OBAEOLCH_02135	KODDLMLJ_02382	GNPJPMHH_02214
dltA		D-alanine--D-alanyl carrier protein ligase	5	JJKOCCNM_01457	PMGHDLLH_01770	OBAEOLCH_02136	KODDLMLJ_02383	GNPJPMHH_02215
group_2666		hypothetical protein	5	JJKOCCNM_01458	PMGHDLLH_01771	OBAEOLCH_02137	KODDLMLJ_02384	GNPJPMHH_02216
pbpX_2		Putative penicillin-binding protein PbpX	5	JJKOCCNM_01459	PMGHDLLH_01772	OBAEOLCH_02138	KODDLMLJ_02385	GNPJPMHH_02217
dnaJ		Chaperone protein DnaJ	5	JJKOCCNM_01460	PMGHDLLH_01773	OBAEOLCH_02139	KODDLMLJ_02387	GNPJPMHH_02218
dnaK		Chaperone protein DnaK	5	JJKOCCNM_01461	PMGHDLLH_01774	OBAEOLCH_02140	KODDLMLJ_02388	GNPJPMHH_02219
grpE		Protein GrpE	5	JJKOCCNM_01462	PMGHDLLH_01775	OBAEOLCH_02141	KODDLMLJ_02389	GNPJPMHH_02220
hrcA		Heat-inducible transcription repressor HrcA	5	JJKOCCNM_01463	PMGHDLLH_01776	OBAEOLCH_02142	KODDLMLJ_02390	GNPJPMHH_02221
aldC		Alpha-acetolactate decarboxylase	5	JJKOCCNM_01464	PMGHDLLH_01777	OBAEOLCH_02143	KODDLMLJ_02391	GNPJPMHH_02222
ribF_2		Bifunctional riboflavin kinase/FMN adenylyltransferase	5	JJKOCCNM_01465	PMGHDLLH_01778	OBAEOLCH_02144	KODDLMLJ_02392	GNPJPMHH_02223
truB		tRNA pseudouridine synthase B	5	JJKOCCNM_01466	PMGHDLLH_01779	OBAEOLCH_02145	KODDLMLJ_02393	GNPJPMHH_02224
aroK		Shikimate kinase	5	JJKOCCNM_01467	PMGHDLLH_01780	OBAEOLCH_02146	KODDLMLJ_02394	GNPJPMHH_02225
group_3445		hypothetical protein	5	JJKOCCNM_01468	PMGHDLLH_01781	OBAEOLCH_02147	KODDLMLJ_02395	GNPJPMHH_02226
aroA1		3-phosphoshikimate 1-carboxyvinyltransferase 1	5	JJKOCCNM_01469	PMGHDLLH_01782	OBAEOLCH_02148	KODDLMLJ_02397	GNPJPMHH_02227
group_590		hypothetical protein	5	JJKOCCNM_01470	PMGHDLLH_01783	OBAEOLCH_02149	KODDLMLJ_02398	GNPJPMHH_02228
aroC		Chorismate synthase	5	JJKOCCNM_01471	PMGHDLLH_01784	OBAEOLCH_02150	KODDLMLJ_02399	GNPJPMHH_02229
ydiM_3		hypothetical protein	5	JJKOCCNM_01472	PMGHDLLH_01785	OBAEOLCH_02152	KODDLMLJ_02400	GNPJPMHH_02230
rbfA		Ribosome-binding factor A	5	JJKOCCNM_01473	PMGHDLLH_01786	OBAEOLCH_02153	KODDLMLJ_02402	GNPJPMHH_02231
infB		Translation initiation factor IF-2	5	JJKOCCNM_01474	PMGHDLLH_01787	OBAEOLCH_02154	KODDLMLJ_02403	GNPJPMHH_02232
rplGA		putative ribosomal protein YlxQ	5	JJKOCCNM_01475	PMGHDLLH_01788	OBAEOLCH_02155	KODDLMLJ_02404	GNPJPMHH_02233
group_2393		hypothetical protein	5	JJKOCCNM_01476	PMGHDLLH_01789	OBAEOLCH_02156	KODDLMLJ_02405	GNPJPMHH_02234
nusA		Transcription termination/antitermination protein NusA	5	JJKOCCNM_01477	PMGHDLLH_01790	OBAEOLCH_02157	KODDLMLJ_02406	GNPJPMHH_02235
rimP		Ribosome maturation factor RimP	5	JJKOCCNM_01478	PMGHDLLH_01791	OBAEOLCH_02158	KODDLMLJ_02407	GNPJPMHH_02236
polC_2		DNA polymerase III PolC-type	5	JJKOCCNM_01479	PMGHDLLH_01792	OBAEOLCH_02159	KODDLMLJ_02408	GNPJPMHH_02237
proS		Proline--tRNA ligase	5	JJKOCCNM_01480	PMGHDLLH_01793	OBAEOLCH_02160	KODDLMLJ_02409	GNPJPMHH_02238
rasP		Regulator of sigma-W protease RasP	5	JJKOCCNM_01481	PMGHDLLH_01794	OBAEOLCH_02161	KODDLMLJ_02410	GNPJPMHH_02239
group_2373		hypothetical protein	5	JJKOCCNM_01482	PMGHDLLH_01795	OBAEOLCH_02162	KODDLMLJ_02411	GNPJPMHH_02240
uppS		Ditrans,polycis-undecaprenyl-diphosphate synthase ((2E,6E)-farnesyl-diphosphate specific)	5	JJKOCCNM_01483	PMGHDLLH_01796	OBAEOLCH_02163	KODDLMLJ_02412	GNPJPMHH_02241
frr		Ribosome-recycling factor	5	JJKOCCNM_01484	PMGHDLLH_01797	OBAEOLCH_02164	KODDLMLJ_02413	GNPJPMHH_02242
pyrH		Uridylate kinase	5	JJKOCCNM_01485	PMGHDLLH_01798	OBAEOLCH_02165	KODDLMLJ_02414	GNPJPMHH_02243
tsf		Elongation factor Ts	5	JJKOCCNM_01486	PMGHDLLH_01799	OBAEOLCH_02166	KODDLMLJ_02415	GNPJPMHH_02244
rpsB		30S ribosomal protein S2	5	JJKOCCNM_01487	PMGHDLLH_01800	OBAEOLCH_02167	KODDLMLJ_02416	GNPJPMHH_02245
yjjG		Pyrimidine 5'-nucleotidase YjjG	5	JJKOCCNM_01488	PMGHDLLH_01801	OBAEOLCH_02168	KODDLMLJ_02417	GNPJPMHH_02246
group_2650		D-lactate dehydrogenase	5	JJKOCCNM_01489	PMGHDLLH_01802	OBAEOLCH_02169	KODDLMLJ_02418	GNPJPMHH_02247
group_4165		hypothetical protein	5	JJKOCCNM_01490	PMGHDLLH_01803	OBAEOLCH_02170	KODDLMLJ_02419	GNPJPMHH_02248
yfiC		tRNA1(Val) (adenine(37)-N6)-methyltransferase	5	JJKOCCNM_01491	PMGHDLLH_01804	OBAEOLCH_02171	KODDLMLJ_02420	GNPJPMHH_02249
plsC		1-acyl-sn-glycerol-3-phosphate acyltransferase	5	JJKOCCNM_01492	PMGHDLLH_01805	OBAEOLCH_02172	KODDLMLJ_02421	GNPJPMHH_02250
group_2780		hypothetical protein	5	JJKOCCNM_01493	PMGHDLLH_01806	OBAEOLCH_02173	KODDLMLJ_02422	GNPJPMHH_02251
group_3971		hypothetical protein	5	JJKOCCNM_01494	PMGHDLLH_01807	OBAEOLCH_02174	KODDLMLJ_02423	GNPJPMHH_02252
lexA		LexA repressor	5	JJKOCCNM_01495	PMGHDLLH_01808	OBAEOLCH_02175	KODDLMLJ_02424	GNPJPMHH_02253
group_4149		hypothetical protein	5	JJKOCCNM_01496	PMGHDLLH_01809	OBAEOLCH_02176	KODDLMLJ_02425	GNPJPMHH_02254
mvaS		Hydroxymethylglutaryl-CoA synthase	5	JJKOCCNM_01497	PMGHDLLH_01810	OBAEOLCH_02177	KODDLMLJ_02426	GNPJPMHH_02255
group_2721		hypothetical protein	5	JJKOCCNM_01498	PMGHDLLH_01811	OBAEOLCH_02178	KODDLMLJ_02427	GNPJPMHH_02256
group_3452		hypothetical protein	5	JJKOCCNM_01499	PMGHDLLH_01812	OBAEOLCH_02179	KODDLMLJ_02428	GNPJPMHH_02257
group_3159		putative glycosyltransferase	5	JJKOCCNM_01500	PMGHDLLH_01813	OBAEOLCH_02180	KODDLMLJ_02429	GNPJPMHH_02258
group_1974		hypothetical protein	1				KODDLMLJ_02439
group_1975		IS6 family transposase IS1297	1				KODDLMLJ_02440
group_1976		hypothetical protein	1				KODDLMLJ_02441
group_58		IS256 family transposase IS1310	1				KODDLMLJ_02444
group_828		hypothetical protein	1				KODDLMLJ_02569
group_825		hypothetical protein	1				KODDLMLJ_02570
group_221		hypothetical protein	1				KODDLMLJ_02585
group_211		hypothetical protein	1				KODDLMLJ_02628
group_306	dgcQ	putative diguanylate cyclase DgcQ	1				KODDLMLJ_02648
group_407		hypothetical protein	1				KODDLMLJ_02659
mdtD_3		Putative multidrug resistance protein MdtD	1				KODDLMLJ_02688
dgcE		putative diguanylate cyclase DgcE	1				KODDLMLJ_02716
group_436		hypothetical protein	1				KODDLMLJ_02751
group_60		IS256 family transposase IS1310	1				KODDLMLJ_02753
group_1977		hypothetical protein	1				KODDLMLJ_02755
group_119		IS3 family transposase ISLmo8	1				KODDLMLJ_02768
group_4		IS30 family transposase ISLpl1	1				KODDLMLJ_02769
group_411		hypothetical protein	1				KODDLMLJ_02817
group_409	nhaK_2	Sodium, potassium, lithium and rubidium/H(+) antiporter	1				KODDLMLJ_02857
group_338	birA_2	Bifunctional ligase/repressor BirA	1				KODDLMLJ_02891
group_340	yhdG_3	putative amino acid permease YhdG	1				KODDLMLJ_02897
group_774		hypothetical protein	1				KODDLMLJ_02931
group_1978		hypothetical protein	1				KODDLMLJ_02933
group_1979		hypothetical protein	1				KODDLMLJ_02934
group_1980		hypothetical protein	1				KODDLMLJ_02935
group_809		IS30 family transposase ISLsa1	1				KODDLMLJ_03100
group_593	xerC_5	hypothetical protein	2	JJKOCCNM_01527	PMGHDLLH_00976
act_1		Methanol dehydrogenase activator	1			OBAEOLCH_00039
group_594		ISL3 family transposase IS1476	2	JJKOCCNM_01529	PMGHDLLH_00980
group_319		hypothetical protein	1			OBAEOLCH_00116
group_203		6-phosphogluconate dehydrogenase, NAD(+)-dependent, decarboxylating	1			OBAEOLCH_00389
group_115		hypothetical protein	1			OBAEOLCH_00442
group_1637		hypothetical protein	1			OBAEOLCH_00443
group_241		hypothetical protein	1			OBAEOLCH_00460
hisE_1		Phosphoribosyl-ATP pyrophosphatase	1			OBAEOLCH_00495
hisK_2		Histidinol-phosphatase	1			OBAEOLCH_00506
group_312		hypothetical protein	1			OBAEOLCH_00508
group_212		hypothetical protein	1			OBAEOLCH_00611
group_128	pepD	Dipeptidase	1			OBAEOLCH_00691
group_11		IS30 family transposase ISLpl1	1			OBAEOLCH_00807
group_109		hypothetical protein	1			OBAEOLCH_00933
glf_3		UDP-galactopyranose mutase	3	JJKOCCNM_01542		OBAEOLCH_00353	KODDLMLJ_01183
larD_2		D/L-lactic acid transporter	5	JJKOCCNM_01543	PMGHDLLH_00960	OBAEOLCH_00352	KODDLMLJ_01182	GNPJPMHH_01146
group_596		hypothetical protein	5	JJKOCCNM_01544	PMGHDLLH_00959	OBAEOLCH_00351	KODDLMLJ_01181	GNPJPMHH_01147
mnaA		UDP-N-acetylglucosamine 2-epimerase	4	JJKOCCNM_01545	PMGHDLLH_00958	OBAEOLCH_00350	KODDLMLJ_01180
pbpX_1		hypothetical protein	4	JJKOCCNM_01546	PMGHDLLH_00957	OBAEOLCH_00349	KODDLMLJ_01179
gdh		NADP-specific glutamate dehydrogenase	5	JJKOCCNM_01547	PMGHDLLH_00956	OBAEOLCH_00348	KODDLMLJ_01178	GNPJPMHH_01150
group_598		hypothetical protein	5	JJKOCCNM_01548	PMGHDLLH_00955	OBAEOLCH_00347	KODDLMLJ_01177	GNPJPMHH_01153
group_2452		hypothetical protein	5	JJKOCCNM_01549	PMGHDLLH_00954	OBAEOLCH_00346	KODDLMLJ_01176	GNPJPMHH_01154
group_599		hypothetical protein	5	JJKOCCNM_01550	PMGHDLLH_00953	OBAEOLCH_00345	KODDLMLJ_01175	GNPJPMHH_01155
group_3999		hypothetical protein	5	JJKOCCNM_01551	PMGHDLLH_00952	OBAEOLCH_00344	KODDLMLJ_01174	GNPJPMHH_01156
chbC_2		PTS system N,N'-diacetylchitobiose-specific EIIC component	5	JJKOCCNM_01552	PMGHDLLH_00951	OBAEOLCH_00343	KODDLMLJ_01173	GNPJPMHH_01157
group_2887		Putative universal stress protein	5	JJKOCCNM_01553	PMGHDLLH_00950	OBAEOLCH_00342	KODDLMLJ_01172	GNPJPMHH_01158
group_398	dgcE	putative diguanylate cyclase DgcE	1			OBAEOLCH_00937
group_3843		hypothetical protein	5	JJKOCCNM_01555	PMGHDLLH_02025	OBAEOLCH_02635	KODDLMLJ_01026	GNPJPMHH_01994
group_3678		hypothetical protein	5	JJKOCCNM_01556	PMGHDLLH_02024	OBAEOLCH_02634	KODDLMLJ_01025	GNPJPMHH_01995
group_600		hypothetical protein	5	JJKOCCNM_01557	PMGHDLLH_02023	OBAEOLCH_02633	KODDLMLJ_01024	GNPJPMHH_01996
ruvA		Holliday junction ATP-dependent DNA helicase RuvA	5	JJKOCCNM_01558	PMGHDLLH_02022	OBAEOLCH_02632	KODDLMLJ_01023	GNPJPMHH_01997
ruvB		Holliday junction ATP-dependent DNA helicase RuvB	5	JJKOCCNM_01559	PMGHDLLH_02021	OBAEOLCH_02631	KODDLMLJ_01022	GNPJPMHH_01998
queA		S-adenosylmethionine:tRNA ribosyltransferase-isomerase	5	JJKOCCNM_01560	PMGHDLLH_02020	OBAEOLCH_02630	KODDLMLJ_01021	GNPJPMHH_01999
tgt		Queuine tRNA-ribosyltransferase	5	JJKOCCNM_01561	PMGHDLLH_02019	OBAEOLCH_02629	KODDLMLJ_01020	GNPJPMHH_02000
group_4127		hypothetical protein	5	JJKOCCNM_01562	PMGHDLLH_02018	OBAEOLCH_02628	KODDLMLJ_01019	GNPJPMHH_02001
dinB_2		DNA polymerase IV	5	JJKOCCNM_01563	PMGHDLLH_02017	OBAEOLCH_02627	KODDLMLJ_01018	GNPJPMHH_02002
nrnA_2		putative bifunctional oligoribonuclease and PAP phosphatase NrnA	5	JJKOCCNM_01564	PMGHDLLH_02016	OBAEOLCH_02626	KODDLMLJ_01017	GNPJPMHH_02003
cshB		DEAD-box ATP-dependent RNA helicase CshB	5	JJKOCCNM_01565	PMGHDLLH_02015	OBAEOLCH_02625	KODDLMLJ_01016	GNPJPMHH_02004
alaS		Alanine--tRNA ligase	5	JJKOCCNM_01566	PMGHDLLH_02014	OBAEOLCH_02624	KODDLMLJ_01015	GNPJPMHH_02005
group_2310		hypothetical protein	5	JJKOCCNM_01567	PMGHDLLH_02013	OBAEOLCH_02623	KODDLMLJ_01014	GNPJPMHH_02006
yrrK		Putative pre-16S rRNA nuclease	5	JJKOCCNM_01568	PMGHDLLH_02012	OBAEOLCH_02622	KODDLMLJ_01013	GNPJPMHH_02007
group_2859		hypothetical protein	5	JJKOCCNM_01569	PMGHDLLH_02011	OBAEOLCH_02621	KODDLMLJ_01012	GNPJPMHH_02008
zapA		Cell division protein ZapA	4	JJKOCCNM_01570	PMGHDLLH_02010		KODDLMLJ_01011	GNPJPMHH_02009
mutS2		Endonuclease MutS2	5	JJKOCCNM_01571	PMGHDLLH_02009	OBAEOLCH_02619	KODDLMLJ_01010	GNPJPMHH_02010
trxA_3		Thioredoxin	5	JJKOCCNM_01572	PMGHDLLH_02008	OBAEOLCH_02618	KODDLMLJ_01009	GNPJPMHH_02011
group_601		hypothetical protein	5	JJKOCCNM_01573	PMGHDLLH_02007	OBAEOLCH_02617	KODDLMLJ_01008	GNPJPMHH_02012
murI		Glutamate racemase	5	JJKOCCNM_01574	PMGHDLLH_02006	OBAEOLCH_02616	KODDLMLJ_01007	GNPJPMHH_02013
group_2311		dITP/XTP pyrophosphatase	5	JJKOCCNM_01575	PMGHDLLH_02005	OBAEOLCH_02615	KODDLMLJ_01006	GNPJPMHH_02014
group_4125		hypothetical protein	5	JJKOCCNM_01576	PMGHDLLH_02004	OBAEOLCH_02614	KODDLMLJ_01005	GNPJPMHH_02015
ykuL		CBS domain-containing protein YkuL	5	JJKOCCNM_01577	PMGHDLLH_02003	OBAEOLCH_02613	KODDLMLJ_01004	GNPJPMHH_02016
dapH		2,3,4,5-tetrahydropyridine-2,6-dicarboxylate N-acetyltransferase	5	JJKOCCNM_01578	PMGHDLLH_02002	OBAEOLCH_02612	KODDLMLJ_01003	GNPJPMHH_02017
group_3849		N-acetyldiaminopimelate deacetylase	5	JJKOCCNM_01579	PMGHDLLH_02001	OBAEOLCH_02611	KODDLMLJ_01002	GNPJPMHH_02018
ykuT		putative MscS family protein YkuT	5	JJKOCCNM_01580	PMGHDLLH_02000	OBAEOLCH_02610	KODDLMLJ_01001	GNPJPMHH_02019
group_2336		hypothetical protein	5	JJKOCCNM_01581	PMGHDLLH_01999	OBAEOLCH_02609	KODDLMLJ_01000	GNPJPMHH_02020
group_3876		hypothetical protein	5	JJKOCCNM_01582	PMGHDLLH_01998	OBAEOLCH_02608	KODDLMLJ_00999	GNPJPMHH_02021
group_3945		putative HTH-type transcriptional regulator	5	JJKOCCNM_01583	PMGHDLLH_01997	OBAEOLCH_02607	KODDLMLJ_00998	GNPJPMHH_02022
pepQ		Xaa-Pro dipeptidase	5	JJKOCCNM_01584	PMGHDLLH_01996	OBAEOLCH_02606	KODDLMLJ_00997	GNPJPMHH_02023
ccpA_2		Catabolite control protein A	5	JJKOCCNM_01585	PMGHDLLH_01995	OBAEOLCH_02605	KODDLMLJ_00996	GNPJPMHH_02024
group_2358		hypothetical protein	5	JJKOCCNM_01586	PMGHDLLH_01994	OBAEOLCH_02604	KODDLMLJ_00995	GNPJPMHH_02025
group_602		hypothetical protein	5	JJKOCCNM_01587	PMGHDLLH_01993	OBAEOLCH_02603	KODDLMLJ_00994	GNPJPMHH_02026
group_2648		putative transcriptional regulatory protein	5	JJKOCCNM_01588	PMGHDLLH_01992	OBAEOLCH_02602	KODDLMLJ_00993	GNPJPMHH_02027
rbsK		Ribokinase	5	JJKOCCNM_01589	PMGHDLLH_01991	OBAEOLCH_02601	KODDLMLJ_00992	GNPJPMHH_02028
comGA		ComG operon protein 1	5	JJKOCCNM_01590	PMGHDLLH_01990	OBAEOLCH_02600	KODDLMLJ_00991	GNPJPMHH_02029
group_3083		hypothetical protein	5	JJKOCCNM_01591	PMGHDLLH_01989	OBAEOLCH_02599	KODDLMLJ_00990	GNPJPMHH_02030
group_2277		hypothetical protein	5	JJKOCCNM_01592	PMGHDLLH_01988	OBAEOLCH_02598	KODDLMLJ_00989	GNPJPMHH_02031
group_3077		hypothetical protein	5	JJKOCCNM_01593	PMGHDLLH_01987	OBAEOLCH_02597	KODDLMLJ_00988	GNPJPMHH_02032
group_2603		hypothetical protein	5	JJKOCCNM_01594	PMGHDLLH_01986	OBAEOLCH_02596	KODDLMLJ_00987	GNPJPMHH_02033
group_4041		hypothetical protein	5	JJKOCCNM_01595	PMGHDLLH_01985	OBAEOLCH_02595	KODDLMLJ_00986	GNPJPMHH_02034
group_2871		hypothetical protein	5	JJKOCCNM_01596	PMGHDLLH_01984	OBAEOLCH_02594	KODDLMLJ_00985	GNPJPMHH_02035
group_3298		hypothetical protein	5	JJKOCCNM_01597	PMGHDLLH_01983	OBAEOLCH_02593	KODDLMLJ_00984	GNPJPMHH_02036
ackA_3		Acetate kinase	5	JJKOCCNM_01598	PMGHDLLH_01982	OBAEOLCH_02592	KODDLMLJ_00983	GNPJPMHH_02037
cycA_2		D-serine/D-alanine/glycine transporter	5	JJKOCCNM_01599	PMGHDLLH_01981	OBAEOLCH_02591	KODDLMLJ_00982	GNPJPMHH_02038
group_2410		hypothetical protein	5	JJKOCCNM_01600	PMGHDLLH_01980	OBAEOLCH_02590	KODDLMLJ_00981	GNPJPMHH_02039
mggB		Mannosylglucosyl-3-phosphoglycerate phosphatase	5	JJKOCCNM_01601	PMGHDLLH_01979	OBAEOLCH_02589	KODDLMLJ_00980	GNPJPMHH_02040
group_2361		hypothetical protein	5	JJKOCCNM_01602	PMGHDLLH_01978	OBAEOLCH_02588	KODDLMLJ_00979	GNPJPMHH_02041
yutF		Acid sugar phosphatase	5	JJKOCCNM_01603	PMGHDLLH_01977	OBAEOLCH_02587	KODDLMLJ_00978	GNPJPMHH_02042
group_3830		hypothetical protein	5	JJKOCCNM_01604	PMGHDLLH_01976	OBAEOLCH_02586	KODDLMLJ_00977	GNPJPMHH_02043
dedA_2		Protein DedA	5	JJKOCCNM_01605	PMGHDLLH_01975	OBAEOLCH_02585	KODDLMLJ_00976	GNPJPMHH_02044
group_2487		Putative bifunctional phosphatase/peptidyl-prolyl cis-trans isomerase	5	JJKOCCNM_01606	PMGHDLLH_01974	OBAEOLCH_02584	KODDLMLJ_00975	GNPJPMHH_02045
yugI		General stress protein 13	5	JJKOCCNM_01607	PMGHDLLH_01973	OBAEOLCH_02583	KODDLMLJ_00974	GNPJPMHH_02046
group_3070		hypothetical protein	5	JJKOCCNM_01608	PMGHDLLH_01972	OBAEOLCH_02582	KODDLMLJ_00973	GNPJPMHH_02047
macB_3		Macrolide export ATP-binding/permease protein MacB	5	JJKOCCNM_01609	PMGHDLLH_02539	OBAEOLCH_00441	KODDLMLJ_01260	GNPJPMHH_03097
group_114		hypothetical protein	4	JJKOCCNM_01610	PMGHDLLH_02540	OBAEOLCH_03073	KODDLMLJ_01261
group_3047		hypothetical protein	5	JJKOCCNM_01611	PMGHDLLH_02541	OBAEOLCH_03074	KODDLMLJ_01262	GNPJPMHH_01486
group_3262		hypothetical protein	5	JJKOCCNM_01612	PMGHDLLH_02542	OBAEOLCH_03075	KODDLMLJ_01263	GNPJPMHH_01485
group_603		hypothetical protein	5	JJKOCCNM_01613	PMGHDLLH_02543	OBAEOLCH_03076	KODDLMLJ_01264	GNPJPMHH_01484
group_604		hypothetical protein	5	JJKOCCNM_01614	PMGHDLLH_02544	OBAEOLCH_03077	KODDLMLJ_01265	GNPJPMHH_01483
group_3353		hypothetical protein	5	JJKOCCNM_01615	PMGHDLLH_02545	OBAEOLCH_03078	KODDLMLJ_01266	GNPJPMHH_01482
ptcB_1		PTS system galactose-specific EIIB component	5	JJKOCCNM_01616	PMGHDLLH_02546	OBAEOLCH_03079	KODDLMLJ_01267	GNPJPMHH_01481
gmuC_2		PTS system oligo-beta-mannoside-specific EIIC component	5	JJKOCCNM_01617	PMGHDLLH_02547	OBAEOLCH_03080	KODDLMLJ_01268	GNPJPMHH_01480
bglC		Aryl-phospho-beta-D-glucosidase BglC	5	JJKOCCNM_01618	PMGHDLLH_02548	OBAEOLCH_03081	KODDLMLJ_01269	GNPJPMHH_01479
group_3671		hypothetical protein	5	JJKOCCNM_01619	PMGHDLLH_02549	OBAEOLCH_03082	KODDLMLJ_01270	GNPJPMHH_01478
group_2923		putative HTH-type transcriptional regulator	5	JJKOCCNM_01620	PMGHDLLH_02550	OBAEOLCH_03083	KODDLMLJ_01271	GNPJPMHH_01477
group_1658		IS5 family transposase ISCaa8	1			OBAEOLCH_00948
group_4073		hypothetical protein	5	JJKOCCNM_01622	PMGHDLLH_02552	OBAEOLCH_03085	KODDLMLJ_01273	GNPJPMHH_01475
group_605		hypothetical protein	5	JJKOCCNM_01623	PMGHDLLH_02553	OBAEOLCH_03086	KODDLMLJ_01274	GNPJPMHH_01474
group_4133		hypothetical protein	5	JJKOCCNM_01624	PMGHDLLH_02554	OBAEOLCH_03087	KODDLMLJ_01275	GNPJPMHH_01473
mtsA		Metal ABC transporter substrate-binding lipoprotein	5	JJKOCCNM_01625	PMGHDLLH_02555	OBAEOLCH_03088	KODDLMLJ_01276	GNPJPMHH_01472
group_282		hypothetical protein	5	JJKOCCNM_01626	PMGHDLLH_02556	OBAEOLCH_03089	KODDLMLJ_01277	GNPJPMHH_01471
tag_2		DNA-3-methyladenine glycosylase 1	5	JJKOCCNM_01627	PMGHDLLH_02557	OBAEOLCH_03090	KODDLMLJ_01278	GNPJPMHH_01470
group_3470		hypothetical protein	5	JJKOCCNM_01628	PMGHDLLH_02558	OBAEOLCH_03091	KODDLMLJ_01279	GNPJPMHH_01469
group_3565		hypothetical protein	5	JJKOCCNM_01629	PMGHDLLH_02559	OBAEOLCH_03092	KODDLMLJ_01280	GNPJPMHH_01468
group_3087	dinB_3	DNA polymerase IV	5	JJKOCCNM_01630	PMGHDLLH_02560	OBAEOLCH_03093	KODDLMLJ_01281	GNPJPMHH_01467
hdfR_6		HTH-type transcriptional regulator HdfR	5	JJKOCCNM_01631	PMGHDLLH_02561	OBAEOLCH_03094	KODDLMLJ_01282	GNPJPMHH_01466
group_285		hypothetical protein	5	JJKOCCNM_01632	PMGHDLLH_02562	OBAEOLCH_03096	KODDLMLJ_01284	GNPJPMHH_01465
group_3118		putative oxidoreductase	5	JJKOCCNM_01633	PMGHDLLH_02563	OBAEOLCH_03097	KODDLMLJ_01285	GNPJPMHH_01464
group_3384		hypothetical protein	5	JJKOCCNM_01634	PMGHDLLH_02564	OBAEOLCH_03098	KODDLMLJ_01286	GNPJPMHH_01463
group_3738		hypothetical protein	5	JJKOCCNM_01635	PMGHDLLH_02565	OBAEOLCH_03099	KODDLMLJ_01287	GNPJPMHH_01462
group_3459		hypothetical protein	5	JJKOCCNM_01636	PMGHDLLH_02566	OBAEOLCH_03100	KODDLMLJ_01288	GNPJPMHH_01461
group_2549		hypothetical protein	5	JJKOCCNM_01637	PMGHDLLH_02567	OBAEOLCH_03101	KODDLMLJ_01289	GNPJPMHH_01460
group_606		hypothetical protein	5	JJKOCCNM_01638	PMGHDLLH_02568	OBAEOLCH_03102	KODDLMLJ_01290	GNPJPMHH_01459
bacC_3		Dihydroanticapsin 7-dehydrogenase	5	JJKOCCNM_01639	PMGHDLLH_02569	OBAEOLCH_03103	KODDLMLJ_01291	GNPJPMHH_01458
group_1660		hypothetical protein	1			OBAEOLCH_00958
group_3729		hypothetical protein	5	JJKOCCNM_01641	PMGHDLLH_02570	OBAEOLCH_03104	KODDLMLJ_01292	GNPJPMHH_01457
group_3281		hypothetical protein	5	JJKOCCNM_01642	PMGHDLLH_02571	OBAEOLCH_03105	KODDLMLJ_01293	GNPJPMHH_01456
group_3666		putative ABC transporter ATP-binding protein	5	JJKOCCNM_01643	PMGHDLLH_02572	OBAEOLCH_03106	KODDLMLJ_01294	GNPJPMHH_01455
group_288		putative ABC transporter ATP-binding protein	3	JJKOCCNM_01644		OBAEOLCH_03108	KODDLMLJ_01295
group_1125		hypothetical protein	3	JJKOCCNM_01645	PMGHDLLH_02574			GNPJPMHH_01453
group_3872		N-acetyldiaminopimelate deacetylase	5	JJKOCCNM_01646	PMGHDLLH_02575	OBAEOLCH_03109	KODDLMLJ_01296	GNPJPMHH_01452
yghA		putative oxidoreductase YghA	5	JJKOCCNM_01647	PMGHDLLH_02576	OBAEOLCH_03110	KODDLMLJ_01297	GNPJPMHH_01451
group_290		hypothetical protein	5	JJKOCCNM_01648	PMGHDLLH_02577	OBAEOLCH_03111	KODDLMLJ_01298	GNPJPMHH_01450
group_291		hypothetical protein	5	JJKOCCNM_01649	PMGHDLLH_02578	OBAEOLCH_03112	KODDLMLJ_01299	GNPJPMHH_01449
group_4036		hypothetical protein	5	JJKOCCNM_01650	PMGHDLLH_02579	OBAEOLCH_03113	KODDLMLJ_01300	GNPJPMHH_01448
yjeM		Inner membrane transporter YjeM	5	JJKOCCNM_01651	PMGHDLLH_02580	OBAEOLCH_03114	KODDLMLJ_01301	GNPJPMHH_01447
group_3312		hypothetical protein	5	JJKOCCNM_01652	PMGHDLLH_02581	OBAEOLCH_03115	KODDLMLJ_01302	GNPJPMHH_01446
dhaT		1,3-propanediol dehydrogenase	5	JJKOCCNM_01653	PMGHDLLH_02582	OBAEOLCH_03116	KODDLMLJ_01303	GNPJPMHH_01445
group_1669		hypothetical protein	1			OBAEOLCH_00969
group_294		hypothetical protein	5	JJKOCCNM_01655	PMGHDLLH_02808	OBAEOLCH_01297	KODDLMLJ_02090	GNPJPMHH_00450
nhaC_2		Na(+)/H(+) antiporter NhaC	5	JJKOCCNM_01656	PMGHDLLH_02809	OBAEOLCH_01298	KODDLMLJ_02091	GNPJPMHH_00449
serP2		DL-alanine permease SerP2	5	JJKOCCNM_01657	PMGHDLLH_02810	OBAEOLCH_01299	KODDLMLJ_02092	GNPJPMHH_00448
group_607		hypothetical protein	5	JJKOCCNM_01658	PMGHDLLH_02811	OBAEOLCH_01300	KODDLMLJ_02093	GNPJPMHH_00447
ypjQ		putative protein YpjQ	5	JJKOCCNM_01659	PMGHDLLH_02812	OBAEOLCH_01301	KODDLMLJ_02094	GNPJPMHH_00446
azoB		NAD(P)H azoreductase	5	JJKOCCNM_01660	PMGHDLLH_02813	OBAEOLCH_01302	KODDLMLJ_02095	GNPJPMHH_00445
group_608		hypothetical protein	5	JJKOCCNM_01661	PMGHDLLH_02814	OBAEOLCH_01303	KODDLMLJ_02096	GNPJPMHH_00444
spxA_2		Regulatory protein Spx	5	JJKOCCNM_01662	PMGHDLLH_02815	OBAEOLCH_01304	KODDLMLJ_02097	GNPJPMHH_00443
group_2933		hypothetical protein	5	JJKOCCNM_01663	PMGHDLLH_02816	OBAEOLCH_01305	KODDLMLJ_02098	GNPJPMHH_00442
group_2485		hypothetical protein	5	JJKOCCNM_01664	PMGHDLLH_02817	OBAEOLCH_01306	KODDLMLJ_02099	GNPJPMHH_00441
mutY		Adenine DNA glycosylase	5	JJKOCCNM_01665	PMGHDLLH_02818	OBAEOLCH_01307	KODDLMLJ_02100	GNPJPMHH_00440
group_2703		hypothetical protein	5	JJKOCCNM_01666	PMGHDLLH_02819	OBAEOLCH_01308	KODDLMLJ_02101	GNPJPMHH_00439
group_4068		hypothetical protein	5	JJKOCCNM_01667	PMGHDLLH_02820	OBAEOLCH_01309	KODDLMLJ_02102	GNPJPMHH_00438
group_4095		hypothetical protein	5	JJKOCCNM_01668	PMGHDLLH_02821	OBAEOLCH_01310	KODDLMLJ_02103	GNPJPMHH_00437
group_3489		hypothetical protein	5	JJKOCCNM_01669	PMGHDLLH_02822	OBAEOLCH_01311	KODDLMLJ_02104	GNPJPMHH_00436
group_2779		hypothetical protein	5	JJKOCCNM_01670	PMGHDLLH_02823	OBAEOLCH_01312	KODDLMLJ_02105	GNPJPMHH_00435
group_2518		hypothetical protein	5	JJKOCCNM_01671	PMGHDLLH_02824	OBAEOLCH_01313	KODDLMLJ_02106	GNPJPMHH_00434
elaA_3		Protein ElaA	5	JJKOCCNM_01672	PMGHDLLH_02825	OBAEOLCH_01314	KODDLMLJ_02107	GNPJPMHH_00433
yicL_5		putative inner membrane transporter YicL	5	JJKOCCNM_01673	PMGHDLLH_02826	OBAEOLCH_01315	KODDLMLJ_02108	GNPJPMHH_00432
group_2419		hypothetical protein	5	JJKOCCNM_01674	PMGHDLLH_02827	OBAEOLCH_01316	KODDLMLJ_02109	GNPJPMHH_00431
group_3240		hypothetical protein	5	JJKOCCNM_01675	PMGHDLLH_02828	OBAEOLCH_01317	KODDLMLJ_02110	GNPJPMHH_00430
yxeI_2		putative protein YxeI	5	JJKOCCNM_01676	PMGHDLLH_02829	OBAEOLCH_01318	KODDLMLJ_02111	GNPJPMHH_00429
copB		Copper-exporting P-type ATPase B	5	JJKOCCNM_01677	PMGHDLLH_02830	OBAEOLCH_01319	KODDLMLJ_02112	GNPJPMHH_00428
copY		Transcriptional repressor CopY	5	JJKOCCNM_01678	PMGHDLLH_02831	OBAEOLCH_01320	KODDLMLJ_02113	GNPJPMHH_00427
group_2694		hypothetical protein	5	JJKOCCNM_01679	PMGHDLLH_02832	OBAEOLCH_01321	KODDLMLJ_02114	GNPJPMHH_00426
group_611		hypothetical protein	5	JJKOCCNM_01680	PMGHDLLH_02833	OBAEOLCH_01322	KODDLMLJ_02115	GNPJPMHH_00425
farB_2		Fatty acid resistance protein FarB	5	JJKOCCNM_01681	PMGHDLLH_02834	OBAEOLCH_01323	KODDLMLJ_02116	GNPJPMHH_00424
group_4158		hypothetical protein	5	JJKOCCNM_01682	PMGHDLLH_02835	OBAEOLCH_01324	KODDLMLJ_02117	GNPJPMHH_00423
group_4082		hypothetical protein	5	JJKOCCNM_01683	PMGHDLLH_02836	OBAEOLCH_01325	KODDLMLJ_02118	GNPJPMHH_00422
group_3880		hypothetical protein	5	JJKOCCNM_01684	PMGHDLLH_02837	OBAEOLCH_01326	KODDLMLJ_02119	GNPJPMHH_00421
pucI		putative allantoin permease	5	JJKOCCNM_01685	PMGHDLLH_02838	OBAEOLCH_01327	KODDLMLJ_02120	GNPJPMHH_00420
sbnD_2		Staphyloferrin B transporter	5	JJKOCCNM_01686	PMGHDLLH_02839	OBAEOLCH_01328	KODDLMLJ_02121	GNPJPMHH_00419
menH_1		2-succinyl-6-hydroxy-2,4-cyclohexadiene-1-carboxylate synthase	5	JJKOCCNM_01687	PMGHDLLH_02841	OBAEOLCH_01329	KODDLMLJ_02122	GNPJPMHH_00418
group_2882		hypothetical protein	5	JJKOCCNM_01688	PMGHDLLH_02842	OBAEOLCH_01330	KODDLMLJ_02123	GNPJPMHH_00417
pyrE_1		Orotate phosphoribosyltransferase	5	JJKOCCNM_01699	PMGHDLLH_01044	OBAEOLCH_01254	KODDLMLJ_01471	GNPJPMHH_02459
group_3824		hypothetical protein	5	JJKOCCNM_01700	PMGHDLLH_01045	OBAEOLCH_01255	KODDLMLJ_01472	GNPJPMHH_02458
group_92		hypothetical protein	5	JJKOCCNM_01701	PMGHDLLH_01046	OBAEOLCH_01257	KODDLMLJ_01474	GNPJPMHH_02457
group_2326		hypothetical protein	5	JJKOCCNM_01702	PMGHDLLH_01047	OBAEOLCH_01258	KODDLMLJ_01475	GNPJPMHH_02456
apaH		Bis(5'-nucleosyl)-tetraphosphatase, symmetrical	5	JJKOCCNM_01703	PMGHDLLH_01048	OBAEOLCH_01259	KODDLMLJ_01476	GNPJPMHH_02455
group_1126		hypothetical protein	3	JJKOCCNM_01704	PMGHDLLH_01049			GNPJPMHH_02454
mntH_2		Divalent metal cation transporter MntH	5	JJKOCCNM_01705	PMGHDLLH_01050	OBAEOLCH_01261	KODDLMLJ_01478	GNPJPMHH_02453
hemH		Ferrochelatase	5	JJKOCCNM_01706	PMGHDLLH_01051	OBAEOLCH_01262	KODDLMLJ_01479	GNPJPMHH_02452
rocC		Amino-acid permease RocC	5	JJKOCCNM_01707	PMGHDLLH_01052	OBAEOLCH_01263	KODDLMLJ_01480	GNPJPMHH_02451
mmuM		Homocysteine S-methyltransferase	5	JJKOCCNM_01708	PMGHDLLH_01053	OBAEOLCH_01264	KODDLMLJ_01481	GNPJPMHH_02450
gtfA_2		UDP-N-acetylglucosamine--peptide N-acetylglucosaminyltransferase GtfA subunit	5	JJKOCCNM_01709	PMGHDLLH_01054	OBAEOLCH_01265	KODDLMLJ_01482	GNPJPMHH_02449
group_3180		hypothetical protein	5	JJKOCCNM_01710	PMGHDLLH_01055	OBAEOLCH_01266	KODDLMLJ_01483	GNPJPMHH_02448
metK		S-adenosylmethionine synthase	5	JJKOCCNM_01711	PMGHDLLH_01056	OBAEOLCH_01267	KODDLMLJ_01484	GNPJPMHH_02447
bmr3_1		Multidrug resistance protein 3	5	JJKOCCNM_01712	PMGHDLLH_01057	OBAEOLCH_01268	KODDLMLJ_01485	GNPJPMHH_02446
group_1127		hypothetical protein	2	JJKOCCNM_01713			KODDLMLJ_01486
group_1687		hypothetical protein	1			OBAEOLCH_01002
group_1689		hypothetical protein	1			OBAEOLCH_01008
group_4126		hypothetical protein	5	JJKOCCNM_01716	PMGHDLLH_02791	OBAEOLCH_01280	KODDLMLJ_03078	GNPJPMHH_00467
yfeW_2		Putative D-alanyl-D-alanine carboxypeptidase	5	JJKOCCNM_01717	PMGHDLLH_02792	OBAEOLCH_01281	KODDLMLJ_03079	GNPJPMHH_00466
pflB		Formate acetyltransferase	5	JJKOCCNM_01718	PMGHDLLH_02793	OBAEOLCH_01282	KODDLMLJ_03080	GNPJPMHH_00465
pflA		Pyruvate formate-lyase-activating enzyme	5	JJKOCCNM_01719	PMGHDLLH_02794	OBAEOLCH_01283	KODDLMLJ_03081	GNPJPMHH_00464
sufT_2		Fe-S protein maturation auxiliary factor SufT	5	JJKOCCNM_01720	PMGHDLLH_02795	OBAEOLCH_01284	KODDLMLJ_03082	GNPJPMHH_00463
ydhF		Oxidoreductase YdhF	5	JJKOCCNM_01721	PMGHDLLH_02796	OBAEOLCH_01285	KODDLMLJ_03083	GNPJPMHH_00462
group_3348		hypothetical protein	5	JJKOCCNM_01722	PMGHDLLH_02797	OBAEOLCH_01286	KODDLMLJ_03084	GNPJPMHH_00461
group_297		hypothetical protein	5	JJKOCCNM_01723	PMGHDLLH_02798	OBAEOLCH_01287	KODDLMLJ_03085	GNPJPMHH_00460
group_2793		hypothetical protein	5	JJKOCCNM_01724	PMGHDLLH_02799	OBAEOLCH_01288	KODDLMLJ_03086	GNPJPMHH_00459
group_613		hypothetical protein	5	JJKOCCNM_01725	PMGHDLLH_02800	OBAEOLCH_01289	KODDLMLJ_03087	GNPJPMHH_00458
betL		Glycine betaine transporter BetL	5	JJKOCCNM_01726	PMGHDLLH_02801	OBAEOLCH_01290	KODDLMLJ_02083	GNPJPMHH_00457
zosA		Zinc-transporting ATPase	5	JJKOCCNM_01727	PMGHDLLH_02802	OBAEOLCH_01291	KODDLMLJ_02084	GNPJPMHH_00456
group_2850		hypothetical protein	5	JJKOCCNM_01728	PMGHDLLH_02803	OBAEOLCH_01292	KODDLMLJ_02085	GNPJPMHH_00455
group_95		hypothetical protein	5	JJKOCCNM_01729	PMGHDLLH_02804	OBAEOLCH_01293	KODDLMLJ_02086	GNPJPMHH_00454
group_4012		hypothetical protein	5	JJKOCCNM_01730	PMGHDLLH_02805	OBAEOLCH_01294	KODDLMLJ_02087	GNPJPMHH_00453
adeC		Adenine deaminase	5	JJKOCCNM_01731	PMGHDLLH_02806	OBAEOLCH_01295	KODDLMLJ_02088	GNPJPMHH_00452
group_3436		hypothetical protein	5	JJKOCCNM_01732	PMGHDLLH_02807	OBAEOLCH_01296	KODDLMLJ_02089	GNPJPMHH_00451
group_97		hypothetical protein	4	JJKOCCNM_01733		OBAEOLCH_00613	KODDLMLJ_00680	GNPJPMHH_02104
typA		GTP-binding protein TypA/BipA	5	JJKOCCNM_01734	PMGHDLLH_01876	OBAEOLCH_00614	KODDLMLJ_00681	GNPJPMHH_02105
suhB		Inositol-1-monophosphatase	5	JJKOCCNM_01735	PMGHDLLH_01877	OBAEOLCH_00615	KODDLMLJ_00682	GNPJPMHH_02106
group_614		hypothetical protein	5	JJKOCCNM_01736	PMGHDLLH_01878	OBAEOLCH_00616	KODDLMLJ_00683	GNPJPMHH_02107
ldh_2		L-lactate dehydrogenase	5	JJKOCCNM_01737	PMGHDLLH_01879	OBAEOLCH_00617	KODDLMLJ_00684	GNPJPMHH_02108
pdhD_1		Dihydrolipoyl dehydrogenase	5	JJKOCCNM_01738	PMGHDLLH_01880	OBAEOLCH_00618	KODDLMLJ_00685	GNPJPMHH_02109
pdhC		Dihydrolipoyllysine-residue acetyltransferase component of pyruvate dehydrogenase complex	5	JJKOCCNM_01739	PMGHDLLH_01881	OBAEOLCH_00619	KODDLMLJ_00686	GNPJPMHH_02110
pdhB		Pyruvate dehydrogenase E1 component subunit beta	5	JJKOCCNM_01740	PMGHDLLH_01882	OBAEOLCH_00620	KODDLMLJ_00687	GNPJPMHH_02111
pdhA		Pyruvate dehydrogenase E1 component subunit alpha	5	JJKOCCNM_01741	PMGHDLLH_01883	OBAEOLCH_00621	KODDLMLJ_00688	GNPJPMHH_02112
def		Peptide deformylase	5	JJKOCCNM_01742	PMGHDLLH_01884	OBAEOLCH_00622	KODDLMLJ_00689	GNPJPMHH_02113
group_2421		hypothetical protein	5	JJKOCCNM_01743	PMGHDLLH_01885	OBAEOLCH_00623	KODDLMLJ_00690	GNPJPMHH_02114
group_2463		hypothetical protein	5	JJKOCCNM_01744	PMGHDLLH_01886	OBAEOLCH_00624	KODDLMLJ_00691	GNPJPMHH_02115
rnjA		Ribonuclease J1	5	JJKOCCNM_01745	PMGHDLLH_01887	OBAEOLCH_00625	KODDLMLJ_00692	GNPJPMHH_02116
ytlR		Putative lipid kinase YtlR	5	JJKOCCNM_01746	PMGHDLLH_01888	OBAEOLCH_00626	KODDLMLJ_00693	GNPJPMHH_02117
group_4071		hypothetical protein	5	JJKOCCNM_01747	PMGHDLLH_01889	OBAEOLCH_00627	KODDLMLJ_00694	GNPJPMHH_02118
group_298		hypothetical protein	5	JJKOCCNM_01748	PMGHDLLH_00329	OBAEOLCH_02462	KODDLMLJ_00116	GNPJPMHH_00973
group_3006		hypothetical protein	5	JJKOCCNM_01749	PMGHDLLH_00330	OBAEOLCH_02463	KODDLMLJ_00117	GNPJPMHH_00972
group_3031	btuD_2	Vitamin B12 import ATP-binding protein BtuD	5	JJKOCCNM_01750	PMGHDLLH_00331	OBAEOLCH_02464	KODDLMLJ_00118	GNPJPMHH_00971
garB_1		Glutathione amide reductase	5	JJKOCCNM_01751	PMGHDLLH_00332	OBAEOLCH_02465	KODDLMLJ_00119	GNPJPMHH_00970
glpK_1		Glycerol kinase	5	JJKOCCNM_01752	PMGHDLLH_00333	OBAEOLCH_02466	KODDLMLJ_00120	GNPJPMHH_00969
glpO		Alpha-glycerophosphate oxidase	5	JJKOCCNM_01753	PMGHDLLH_00334	OBAEOLCH_02467	KODDLMLJ_00121	GNPJPMHH_00968
glpF_2		Glycerol uptake facilitator protein	5	JJKOCCNM_01754	PMGHDLLH_00335	OBAEOLCH_02468	KODDLMLJ_00122	GNPJPMHH_00967
group_734		hypothetical protein	5	JJKOCCNM_01755	PMGHDLLH_00336	OBAEOLCH_02469	KODDLMLJ_00123	GNPJPMHH_00966
group_434		hypothetical protein	1			OBAEOLCH_01039
aspA		Aspartate ammonia-lyase	5	JJKOCCNM_01757	PMGHDLLH_02397	OBAEOLCH_00859	KODDLMLJ_00384	GNPJPMHH_01658
group_615		hypothetical protein	5	JJKOCCNM_01758	PMGHDLLH_02396	OBAEOLCH_00858	KODDLMLJ_00383	GNPJPMHH_01657
group_3777		hypothetical protein	5	JJKOCCNM_01759	PMGHDLLH_02395	OBAEOLCH_00857	KODDLMLJ_00382	GNPJPMHH_01656
napA_2		Na(+)/H(+) antiporter	5	JJKOCCNM_01760	PMGHDLLH_02394	OBAEOLCH_00856	KODDLMLJ_00381	GNPJPMHH_01655
group_4022		IS1595 family transposase ISCac2	5	JJKOCCNM_01761	PMGHDLLH_02393	OBAEOLCH_00855	KODDLMLJ_00380	GNPJPMHH_01654
rihA		Pyrimidine-specific ribonucleoside hydrolase RihA	5	JJKOCCNM_01762	PMGHDLLH_02392	OBAEOLCH_00854	KODDLMLJ_00379	GNPJPMHH_01653
group_616		hypothetical protein	5	JJKOCCNM_01763	PMGHDLLH_02391	OBAEOLCH_00853	KODDLMLJ_00378	GNPJPMHH_01652
hrtA		Putative hemin import ATP-binding protein HrtA	5	JJKOCCNM_01764	PMGHDLLH_02390	OBAEOLCH_00852	KODDLMLJ_00377	GNPJPMHH_01651
group_3712		hypothetical protein	5	JJKOCCNM_01765	PMGHDLLH_02389	OBAEOLCH_00851	KODDLMLJ_00376	GNPJPMHH_01650
yagU		Inner membrane protein YagU	5	JJKOCCNM_01766	PMGHDLLH_02388	OBAEOLCH_00850	KODDLMLJ_00375	GNPJPMHH_01649
gltT		Proton/sodium-glutamate symport protein	5	JJKOCCNM_01767	PMGHDLLH_02387	OBAEOLCH_00849	KODDLMLJ_00374	GNPJPMHH_01648
group_4183		hypothetical protein	5	JJKOCCNM_01768	PMGHDLLH_02386	OBAEOLCH_00848	KODDLMLJ_00373	GNPJPMHH_01647
ydfK_2		putative membrane protein YdfK	5	JJKOCCNM_01769	PMGHDLLH_02385	OBAEOLCH_00847	KODDLMLJ_00372	GNPJPMHH_01646
adaB		Methylated-DNA--protein-cysteine methyltransferase, inducible	5	JJKOCCNM_01770	PMGHDLLH_02409	OBAEOLCH_00871	KODDLMLJ_00559	GNPJPMHH_01670
group_299		hypothetical protein	4	JJKOCCNM_01771	PMGHDLLH_02408	OBAEOLCH_00870		GNPJPMHH_01669
group_1131		hypothetical protein	2	JJKOCCNM_01772				GNPJPMHH_01668
gtfA_3		UDP-N-acetylglucosamine--peptide N-acetylglucosaminyltransferase GtfA subunit	5	JJKOCCNM_01773	PMGHDLLH_02406	OBAEOLCH_00868	KODDLMLJ_00393	GNPJPMHH_01667
group_3414	gtfA_2	UDP-N-acetylglucosamine--peptide N-acetylglucosaminyltransferase GtfA subunit	5	JJKOCCNM_01774	PMGHDLLH_02405	OBAEOLCH_00867	KODDLMLJ_00392	GNPJPMHH_01666
cysL_2		HTH-type transcriptional regulator CysL	5	JJKOCCNM_01775	PMGHDLLH_02404	OBAEOLCH_00866	KODDLMLJ_00391	GNPJPMHH_01665
group_3378		hypothetical protein	5	JJKOCCNM_01776	PMGHDLLH_02403	OBAEOLCH_00865	KODDLMLJ_00390	GNPJPMHH_01664
ydaF_1		Putative ribosomal N-acetyltransferase YdaF	5	JJKOCCNM_01777	PMGHDLLH_02402	OBAEOLCH_00864	KODDLMLJ_00389	GNPJPMHH_01663
group_4146		hypothetical protein	5	JJKOCCNM_01778	PMGHDLLH_02401	OBAEOLCH_00863	KODDLMLJ_00388	GNPJPMHH_01662
emrB_2		Multidrug export protein EmrB	5	JJKOCCNM_01779	PMGHDLLH_02400	OBAEOLCH_00862	KODDLMLJ_00387	GNPJPMHH_01661
group_618		hypothetical protein	5	JJKOCCNM_01780	PMGHDLLH_02399	OBAEOLCH_00861	KODDLMLJ_00386	GNPJPMHH_01660
group_619		putative transporter	5	JJKOCCNM_01781	PMGHDLLH_02398	OBAEOLCH_00860	KODDLMLJ_00385	GNPJPMHH_01659
group_2225		hypothetical protein	2	JJKOCCNM_01782				GNPJPMHH_03074
group_1716		hypothetical protein	1			OBAEOLCH_01097
group_782		hypothetical protein	1			OBAEOLCH_01098
group_1134		hypothetical protein	2	JJKOCCNM_01785				GNPJPMHH_03071
group_620		hypothetical protein	2	JJKOCCNM_01786				GNPJPMHH_03070
group_1135		hypothetical protein	2	JJKOCCNM_01787				GNPJPMHH_02934
group_1136		hypothetical protein	2	JJKOCCNM_01788				GNPJPMHH_02933
group_1137		hypothetical protein	2	JJKOCCNM_01789				GNPJPMHH_02932
group_1138		hypothetical protein	2	JJKOCCNM_01790				GNPJPMHH_02931
group_1139		hypothetical protein	2	JJKOCCNM_01791				GNPJPMHH_02930
group_1140		hypothetical protein	2	JJKOCCNM_01792				GNPJPMHH_02929
group_1141		hypothetical protein	2	JJKOCCNM_01793				GNPJPMHH_02928
group_1142		hypothetical protein	2	JJKOCCNM_01794				GNPJPMHH_02927
group_1143		hypothetical protein	2	JJKOCCNM_01795				GNPJPMHH_02926
group_621		hypothetical protein	2	JJKOCCNM_01796				GNPJPMHH_02925
group_1144		hypothetical protein	2	JJKOCCNM_01797				GNPJPMHH_02924
group_622		hypothetical protein	2	JJKOCCNM_01798				GNPJPMHH_02923
group_1145		hypothetical protein	2	JJKOCCNM_01799				GNPJPMHH_02922
group_1146		hypothetical protein	2	JJKOCCNM_01800				GNPJPMHH_02921
group_1717		hypothetical protein	1			OBAEOLCH_01099
group_1148		hypothetical protein	2	JJKOCCNM_01802				GNPJPMHH_02920
group_1149		hypothetical protein	2	JJKOCCNM_01803				GNPJPMHH_02919
group_1718		hypothetical protein	1			OBAEOLCH_01100
group_1719		hypothetical protein	1			OBAEOLCH_01101
group_1720		hypothetical protein	1			OBAEOLCH_01102
group_1153		hypothetical protein	4	JJKOCCNM_01808		OBAEOLCH_00982	KODDLMLJ_02011	GNPJPMHH_02912
group_300		hypothetical protein	4	JJKOCCNM_01809		OBAEOLCH_02797	KODDLMLJ_01345	GNPJPMHH_02908
group_767		hypothetical protein	4	JJKOCCNM_01810		OBAEOLCH_00987	KODDLMLJ_02017	GNPJPMHH_02907
group_1721		hypothetical protein	1			OBAEOLCH_01103
group_623		hypothetical protein	4	JJKOCCNM_01812		OBAEOLCH_00990	KODDLMLJ_02020	GNPJPMHH_02905
group_1155		hypothetical protein	3	JJKOCCNM_01813		OBAEOLCH_00991	KODDLMLJ_02021
group_301		hypothetical protein	4	JJKOCCNM_01814		OBAEOLCH_00992	KODDLMLJ_02022	GNPJPMHH_02903
group_302		hypothetical protein	4	JJKOCCNM_01815		OBAEOLCH_00993	KODDLMLJ_02023	GNPJPMHH_02902
group_624		hypothetical protein	2	JJKOCCNM_01816				GNPJPMHH_02901
group_625		hypothetical protein	2	JJKOCCNM_01817				GNPJPMHH_02900
group_783		hypothetical protein	1			OBAEOLCH_01104
group_1157		hypothetical protein	2	JJKOCCNM_01819				GNPJPMHH_02898
group_1158		hypothetical protein	4	JJKOCCNM_01820		OBAEOLCH_00998	KODDLMLJ_02028	GNPJPMHH_02897
group_626		hypothetical protein	3	JJKOCCNM_01821	PMGHDLLH_01456			GNPJPMHH_02896
group_1159		hypothetical protein	2	JJKOCCNM_01822				GNPJPMHH_02895
group_1160		hypothetical protein	2	JJKOCCNM_01823				GNPJPMHH_02894
group_1161		hypothetical protein	2	JJKOCCNM_01824				GNPJPMHH_02893
group_1162		hypothetical protein	2	JJKOCCNM_01825				GNPJPMHH_02892
group_627		hypothetical protein	3	JJKOCCNM_01826	PMGHDLLH_01452			GNPJPMHH_02891
group_303		hypothetical protein	3	JJKOCCNM_01827		OBAEOLCH_00999	KODDLMLJ_02029
xre		HTH-type transcriptional regulator Xre	3	JJKOCCNM_01828		OBAEOLCH_01000	KODDLMLJ_02030
group_1164		hypothetical protein	3	JJKOCCNM_01829		OBAEOLCH_01001	KODDLMLJ_02031
group_105		hypothetical protein	1			OBAEOLCH_01143
group_628		hypothetical protein	2	JJKOCCNM_01831		OBAEOLCH_01003
group_373		hypothetical protein	1			OBAEOLCH_01147
group_144		hypothetical protein	1			OBAEOLCH_01177
group_629		hypothetical protein	2	JJKOCCNM_01835				GNPJPMHH_02887
proA_2		Gamma-glutamyl phosphate reductase	1			OBAEOLCH_01202
group_630		hypothetical protein	4	JJKOCCNM_01838		OBAEOLCH_01006	KODDLMLJ_02053	GNPJPMHH_02879
group_12		IS30 family transposase ISLpl1	1			OBAEOLCH_01228
group_93		hypothetical protein	1			OBAEOLCH_01256
xerC_2		Tyrosine recombinase XerC	4	JJKOCCNM_01842		OBAEOLCH_01010	KODDLMLJ_00008	GNPJPMHH_02875
group_4000		hypothetical protein	5	JJKOCCNM_01844	PMGHDLLH_02115	OBAEOLCH_01012	KODDLMLJ_00010	GNPJPMHH_02790
group_2624		hypothetical protein	5	JJKOCCNM_01846	PMGHDLLH_02117	OBAEOLCH_01034	KODDLMLJ_00033	GNPJPMHH_02769
group_3912		hypothetical protein	5	JJKOCCNM_01847	PMGHDLLH_02118	OBAEOLCH_01035	KODDLMLJ_00034	GNPJPMHH_02768
group_2347		hypothetical protein	5	JJKOCCNM_01848	PMGHDLLH_02119	OBAEOLCH_01036	KODDLMLJ_00035	GNPJPMHH_02767
group_3001	smc_1	Chromosome partition protein Smc	5	JJKOCCNM_01849	PMGHDLLH_02120	OBAEOLCH_01037	KODDLMLJ_00036	GNPJPMHH_02766
group_1172		hypothetical protein	2	JJKOCCNM_01850	PMGHDLLH_02121
group_14		hypothetical protein	5	JJKOCCNM_01851	PMGHDLLH_02122	OBAEOLCH_01040	KODDLMLJ_00038	GNPJPMHH_02764
group_1173		hypothetical protein	3	JJKOCCNM_01852	PMGHDLLH_02123			GNPJPMHH_02763
group_364		hypothetical protein	1			OBAEOLCH_01392
group_367		hypothetical protein	1			OBAEOLCH_01393
group_1739	msmX_1	Oligosaccharides import ATP-binding protein MsmX	1			OBAEOLCH_01411
dgcQ		putative diguanylate cyclase DgcQ	1			OBAEOLCH_01444
group_3010		hypothetical protein	3	JJKOCCNM_01857	PMGHDLLH_02126			GNPJPMHH_02760
group_61		IS256 family transposase IS1310	1			OBAEOLCH_01465
group_3012		hypothetical protein	3	JJKOCCNM_01859	PMGHDLLH_02127			GNPJPMHH_02759
group_18		hypothetical protein	3	JJKOCCNM_01860		OBAEOLCH_01043	KODDLMLJ_00042
group_2615		hypothetical protein	5	JJKOCCNM_01861	PMGHDLLH_02129	OBAEOLCH_01044	KODDLMLJ_00044	GNPJPMHH_02757
group_2677		hypothetical protein	5	JJKOCCNM_01862	PMGHDLLH_02130	OBAEOLCH_01045	KODDLMLJ_00045	GNPJPMHH_02756
bmrA		Multidrug resistance ABC transporter ATP-binding/permease protein BmrA	5	JJKOCCNM_01863	PMGHDLLH_02131	OBAEOLCH_00808	KODDLMLJ_02936	GNPJPMHH_02755
tagE		Poly(glycerol-phosphate) alpha-glucosyltransferase	5	JJKOCCNM_01864	PMGHDLLH_02132	OBAEOLCH_00809	KODDLMLJ_02937	GNPJPMHH_02754
macB_2		Macrolide export ATP-binding/permease protein MacB	5	JJKOCCNM_01865	PMGHDLLH_02133	OBAEOLCH_00810	KODDLMLJ_02938	GNPJPMHH_02753
group_2312		hypothetical protein	5	JJKOCCNM_01866	PMGHDLLH_02134	OBAEOLCH_00811	KODDLMLJ_02939	GNPJPMHH_02752
pgi		Glucose-6-phosphate isomerase	5	JJKOCCNM_01867	PMGHDLLH_02135	OBAEOLCH_00812	KODDLMLJ_02940	GNPJPMHH_02751
glcU_2		putative glucose uptake protein GlcU	5	JJKOCCNM_01868	PMGHDLLH_02136	OBAEOLCH_00813	KODDLMLJ_02941	GNPJPMHH_02750
rlmI		Ribosomal RNA large subunit methyltransferase I	5	JJKOCCNM_01869	PMGHDLLH_02137	OBAEOLCH_00814	KODDLMLJ_02942	GNPJPMHH_02749
sasA_2		Adaptive-response sensory-kinase SasA	5	JJKOCCNM_01870	PMGHDLLH_02138	OBAEOLCH_00815	KODDLMLJ_02943	GNPJPMHH_02748
srrA_1		Transcriptional regulatory protein SrrA	5	JJKOCCNM_01871	PMGHDLLH_02139	OBAEOLCH_00816	KODDLMLJ_02944	GNPJPMHH_02747
group_2958		hypothetical protein	5	JJKOCCNM_01872	PMGHDLLH_02140	OBAEOLCH_00817	KODDLMLJ_02945	GNPJPMHH_02746
group_3924		hypothetical protein	5	JJKOCCNM_01873	PMGHDLLH_02141	OBAEOLCH_00818	KODDLMLJ_02946	GNPJPMHH_02745
yicL_3		putative inner membrane transporter YicL	5	JJKOCCNM_01874	PMGHDLLH_02142	OBAEOLCH_00819	KODDLMLJ_02947	GNPJPMHH_02744
group_3401		hypothetical protein	5	JJKOCCNM_01876	PMGHDLLH_02144	OBAEOLCH_00831	KODDLMLJ_02959	GNPJPMHH_02742
group_3038		hypothetical protein	5	JJKOCCNM_01877	PMGHDLLH_02145	OBAEOLCH_00832	KODDLMLJ_02960	GNPJPMHH_02741
naiP		Putative niacin/nicotinamide transporter NaiP	5	JJKOCCNM_01878	PMGHDLLH_02146	OBAEOLCH_00833	KODDLMLJ_02961	GNPJPMHH_02740
group_2340		hypothetical protein	5	JJKOCCNM_01879	PMGHDLLH_02147	OBAEOLCH_00834	KODDLMLJ_02962	GNPJPMHH_02739
group_2900		hypothetical protein	5	JJKOCCNM_01880	PMGHDLLH_02148	OBAEOLCH_00835	KODDLMLJ_02963	GNPJPMHH_02738
group_631		hypothetical protein	5	JJKOCCNM_01881	PMGHDLLH_02149	OBAEOLCH_01437	KODDLMLJ_02641	GNPJPMHH_02737
group_632		hypothetical protein	5	JJKOCCNM_01882	PMGHDLLH_02150	OBAEOLCH_01438	KODDLMLJ_02642	GNPJPMHH_02736
ykfC		Gamma-D-glutamyl-L-lysine dipeptidyl-peptidase	5	JJKOCCNM_01883	PMGHDLLH_02151	OBAEOLCH_01439	KODDLMLJ_02643	GNPJPMHH_02735
lrpC		HTH-type transcriptional regulator LrpC	5	JJKOCCNM_01884	PMGHDLLH_02152	OBAEOLCH_01440	KODDLMLJ_02644	GNPJPMHH_02734
group_2243		hypothetical protein	5	JJKOCCNM_01885	PMGHDLLH_02153	OBAEOLCH_01441	KODDLMLJ_02645	GNPJPMHH_02733
group_3946		hypothetical protein	5	JJKOCCNM_01886	PMGHDLLH_02154	OBAEOLCH_01442	KODDLMLJ_02646	GNPJPMHH_02732
group_304		hypothetical protein	5	JJKOCCNM_01887	PMGHDLLH_02155	OBAEOLCH_01443	KODDLMLJ_02647	GNPJPMHH_02731
yheS_2		putative ABC transporter ATP-binding protein YheS	5	JJKOCCNM_01888	PMGHDLLH_02156	OBAEOLCH_02560	KODDLMLJ_02649	GNPJPMHH_02730
group_2554		hypothetical protein	5	JJKOCCNM_01889	PMGHDLLH_02157	OBAEOLCH_02561	KODDLMLJ_02650	GNPJPMHH_02729
group_3959		Virulence protein	5	JJKOCCNM_01890	PMGHDLLH_02158	OBAEOLCH_02562	KODDLMLJ_03088	GNPJPMHH_02728
group_633		hypothetical protein	5	JJKOCCNM_01891	PMGHDLLH_02159	OBAEOLCH_02563	KODDLMLJ_03089	GNPJPMHH_02727
ptsG		PTS system glucose-specific EIICBA component	5	JJKOCCNM_01892	PMGHDLLH_02160	OBAEOLCH_02564	KODDLMLJ_03090	GNPJPMHH_01911
panE_2		2-dehydropantoate 2-reductase	5	JJKOCCNM_01893	PMGHDLLH_02161	OBAEOLCH_02565	KODDLMLJ_03091	GNPJPMHH_01910
degV_3		Protein DegV	5	JJKOCCNM_01894	PMGHDLLH_02162	OBAEOLCH_02566	KODDLMLJ_03092	GNPJPMHH_01909
group_2957		hypothetical protein	5	JJKOCCNM_01895	PMGHDLLH_02163	OBAEOLCH_02567	KODDLMLJ_03093	GNPJPMHH_01908
group_3418		O-acetyl-L-homoserine sulfhydrylase	5	JJKOCCNM_01896	PMGHDLLH_02164	OBAEOLCH_02568	KODDLMLJ_03094	GNPJPMHH_01907
metAA		Homoserine O-acetyltransferase	5	JJKOCCNM_01897	PMGHDLLH_02165	OBAEOLCH_02569	KODDLMLJ_03095	GNPJPMHH_01906
group_3581		hypothetical protein	5	JJKOCCNM_01898	PMGHDLLH_02166	OBAEOLCH_02570	KODDLMLJ_03096	GNPJPMHH_01905
group_2444		hypothetical protein	5	JJKOCCNM_01899	PMGHDLLH_02167	OBAEOLCH_02571	KODDLMLJ_03097	GNPJPMHH_01904
cmpD		Bicarbonate transport ATP-binding protein CmpD	5	JJKOCCNM_01900	PMGHDLLH_02168	OBAEOLCH_02572	KODDLMLJ_03098	GNPJPMHH_01903
npr_2		NADH peroxidase	5	JJKOCCNM_01901	PMGHDLLH_02169	OBAEOLCH_02573	KODDLMLJ_03099	GNPJPMHH_01902
glxR		2-hydroxy-3-oxopropionate reductase	5	JJKOCCNM_01902	PMGHDLLH_02170	OBAEOLCH_00491	KODDLMLJ_00730	GNPJPMHH_01901
group_3492		hypothetical protein	5	JJKOCCNM_01903	PMGHDLLH_02171	OBAEOLCH_00492	KODDLMLJ_00731	GNPJPMHH_01900
maa_1		Maltose O-acetyltransferase	5	JJKOCCNM_01904	PMGHDLLH_02172	OBAEOLCH_00493	KODDLMLJ_00732	GNPJPMHH_01899
hisC		Histidinol-phosphate aminotransferase	5	JJKOCCNM_01905	PMGHDLLH_02173	OBAEOLCH_00494	KODDLMLJ_00733	GNPJPMHH_01898
hisE		Phosphoribosyl-ATP pyrophosphatase	5	JJKOCCNM_01906	PMGHDLLH_02174	OBAEOLCH_00496	KODDLMLJ_00734	GNPJPMHH_01897
hisI		Phosphoribosyl-AMP cyclohydrolase	5	JJKOCCNM_01907	PMGHDLLH_02175	OBAEOLCH_00497	KODDLMLJ_00735	GNPJPMHH_01896
hisF		Imidazole glycerol phosphate synthase subunit HisF	5	JJKOCCNM_01908	PMGHDLLH_02176	OBAEOLCH_00498	KODDLMLJ_00736	GNPJPMHH_01895
hisA		1-(5-phosphoribosyl)-5-[(5-phosphoribosylamino)methylideneamino] imidazole-4-carboxamide isomerase	5	JJKOCCNM_01909	PMGHDLLH_02177	OBAEOLCH_00499	KODDLMLJ_00737	GNPJPMHH_01894
hisH		Imidazole glycerol phosphate synthase subunit HisH	5	JJKOCCNM_01910	PMGHDLLH_02178	OBAEOLCH_00500	KODDLMLJ_00738	GNPJPMHH_01893
hisB		Imidazoleglycerol-phosphate dehydratase	5	JJKOCCNM_01911	PMGHDLLH_02179	OBAEOLCH_00501	KODDLMLJ_00739	GNPJPMHH_01892
hisD		Histidinol dehydrogenase	5	JJKOCCNM_01912	PMGHDLLH_02180	OBAEOLCH_00502	KODDLMLJ_00740	GNPJPMHH_01891
hisG		ATP phosphoribosyltransferase	5	JJKOCCNM_01913	PMGHDLLH_02181	OBAEOLCH_00503	KODDLMLJ_00741	GNPJPMHH_01890
hisZ		ATP phosphoribosyltransferase regulatory subunit	5	JJKOCCNM_01914	PMGHDLLH_02182	OBAEOLCH_00504	KODDLMLJ_00742	GNPJPMHH_01889
hisK		Histidinol-phosphatase	5	JJKOCCNM_01915	PMGHDLLH_02183	OBAEOLCH_00505	KODDLMLJ_00743	GNPJPMHH_01888
group_314		hypothetical protein	4	JJKOCCNM_01916	PMGHDLLH_02184		KODDLMLJ_00744	GNPJPMHH_01887
group_3856		hypothetical protein	5	JJKOCCNM_01917	PMGHDLLH_02185	OBAEOLCH_00509	KODDLMLJ_00746	GNPJPMHH_01886
group_317		hypothetical protein	1			OBAEOLCH_01469
repB_2		Replication protein RepB	1			OBAEOLCH_01487
group_791		IS3 family transposase IS153	1			OBAEOLCH_01492
group_118		IS3 family transposase ISBce13	1			OBAEOLCH_01493
asd		Aspartate-semialdehyde dehydrogenase	5	JJKOCCNM_01922	PMGHDLLH_02188	OBAEOLCH_00836	KODDLMLJ_01255	GNPJPMHH_01883
yxeI_3		putative protein YxeI	5	JJKOCCNM_01923	PMGHDLLH_02189	OBAEOLCH_00837	KODDLMLJ_01256	GNPJPMHH_01882
group_2801		hypothetical protein	5	JJKOCCNM_01924	PMGHDLLH_02190	OBAEOLCH_00838	KODDLMLJ_01257	GNPJPMHH_01881
group_3027		hypothetical protein	5	JJKOCCNM_01925	PMGHDLLH_02191	OBAEOLCH_00839	KODDLMLJ_01258	GNPJPMHH_01880
ydgH		Putative membrane protein YdgH	5	JJKOCCNM_01926	PMGHDLLH_02192	OBAEOLCH_00840	KODDLMLJ_01259	GNPJPMHH_01879
group_315		hypothetical protein	5	JJKOCCNM_01927	PMGHDLLH_02193	OBAEOLCH_01466	KODDLMLJ_01657	GNPJPMHH_01878
group_3242		Acetyltransferase	5	JJKOCCNM_01928	PMGHDLLH_02194	OBAEOLCH_01467	KODDLMLJ_01658	GNPJPMHH_01877
ltaS1_2		Lipoteichoic acid synthase 1	5	JJKOCCNM_01929	PMGHDLLH_02195	OBAEOLCH_01468	KODDLMLJ_01659	GNPJPMHH_01876
group_316		hypothetical protein	5	JJKOCCNM_01930	PMGHDLLH_02196	OBAEOLCH_01470	KODDLMLJ_01660	GNPJPMHH_01875
yumC		Ferredoxin--NADP reductase 2	5	JJKOCCNM_01931	PMGHDLLH_02197	OBAEOLCH_01471	KODDLMLJ_01661	GNPJPMHH_01874
group_3368		hypothetical protein	5	JJKOCCNM_01932	PMGHDLLH_02198	OBAEOLCH_01472	KODDLMLJ_01662	GNPJPMHH_01873
group_799		IS5 family transposase ISCaa8	1			OBAEOLCH_01508
group_3551		Polyphosphate:ADP phosphotransferase	5	JJKOCCNM_01934	PMGHDLLH_02200	OBAEOLCH_01474	KODDLMLJ_01664	GNPJPMHH_01871
yodC_2		Putative NAD(P)H nitroreductase YodC	5	JJKOCCNM_01935	PMGHDLLH_02201	OBAEOLCH_01475	KODDLMLJ_01665	GNPJPMHH_01870
rihB		Pyrimidine-specific ribonucleoside hydrolase RihB	5	JJKOCCNM_01936	PMGHDLLH_02202	OBAEOLCH_01476	KODDLMLJ_01666	GNPJPMHH_01869
rnhA_2		Ribonuclease H	5	JJKOCCNM_01937	PMGHDLLH_02203	OBAEOLCH_01477	KODDLMLJ_01667	GNPJPMHH_01868
group_1179		Putative bifunctional phosphatase/peptidyl-prolyl cis-trans isomerase	2	JJKOCCNM_01938				GNPJPMHH_01867
group_1180	ccpB	Catabolite control protein B	2	JJKOCCNM_01939				GNPJPMHH_01866
ybbH_1		putative HTH-type transcriptional regulator YbbH	2	JJKOCCNM_01940				GNPJPMHH_01865
iolU_3		scyllo-inositol 2-dehydrogenase (NADP(+)) IolU	5	JJKOCCNM_01941	PMGHDLLH_02215	OBAEOLCH_00162	KODDLMLJ_01681	GNPJPMHH_01864
yhhX		putative oxidoreductase YhhX	5	JJKOCCNM_01942	PMGHDLLH_02216	OBAEOLCH_00161	KODDLMLJ_01682	GNPJPMHH_01863
nhaK_2		Sodium, potassium, lithium and rubidium/H(+) antiporter	5	JJKOCCNM_01943	PMGHDLLH_02217	OBAEOLCH_00160	KODDLMLJ_01683	GNPJPMHH_01862
dxs		1-deoxy-D-xylulose-5-phosphate synthase	5	JJKOCCNM_01944	PMGHDLLH_02218	OBAEOLCH_00159	KODDLMLJ_01684	GNPJPMHH_01861
rutB_2		Peroxyureidoacrylate/ureidoacrylate amidohydrolase RutB	5	JJKOCCNM_01945	PMGHDLLH_02219	OBAEOLCH_00158	KODDLMLJ_01685	GNPJPMHH_01860
group_4070		hypothetical protein	5	JJKOCCNM_01946	PMGHDLLH_02220	OBAEOLCH_00157	KODDLMLJ_01686	GNPJPMHH_01859
ytrB_3		ABC transporter ATP-binding protein YtrB	5	JJKOCCNM_01947	PMGHDLLH_02221	OBAEOLCH_00156	KODDLMLJ_01687	GNPJPMHH_01858
group_3583		hypothetical protein	5	JJKOCCNM_01948	PMGHDLLH_02222	OBAEOLCH_00155	KODDLMLJ_01688	GNPJPMHH_01857
group_2868		hypothetical protein	5	JJKOCCNM_01949	PMGHDLLH_02223	OBAEOLCH_00154	KODDLMLJ_01689	GNPJPMHH_01856
group_3614		hypothetical protein	5	JJKOCCNM_01950	PMGHDLLH_02224	OBAEOLCH_00153	KODDLMLJ_01844	GNPJPMHH_01855
group_3375		hypothetical protein	5	JJKOCCNM_01951	PMGHDLLH_02225	OBAEOLCH_00152	KODDLMLJ_01845	GNPJPMHH_01854
group_2442		hypothetical protein	5	JJKOCCNM_01952	PMGHDLLH_02226	OBAEOLCH_00151	KODDLMLJ_01846	GNPJPMHH_01853
group_3847		hypothetical protein	5	JJKOCCNM_01953	PMGHDLLH_02227	OBAEOLCH_00150	KODDLMLJ_01847	GNPJPMHH_01852
group_637		hypothetical protein	5	JJKOCCNM_01954	PMGHDLLH_02229	OBAEOLCH_00149	KODDLMLJ_01848	GNPJPMHH_01851
group_638		hypothetical protein	5	JJKOCCNM_01955	PMGHDLLH_02230	OBAEOLCH_00148	KODDLMLJ_01849	GNPJPMHH_01850
pox5_1		Pyruvate oxidase	5	JJKOCCNM_01956	PMGHDLLH_02231	OBAEOLCH_00147	KODDLMLJ_01850	GNPJPMHH_01849
group_639		hypothetical protein	5	JJKOCCNM_01957	PMGHDLLH_02232	OBAEOLCH_00146	KODDLMLJ_01851	GNPJPMHH_01848
group_3784		hypothetical protein	5	JJKOCCNM_01958	PMGHDLLH_02233	OBAEOLCH_00145	KODDLMLJ_01852	GNPJPMHH_01847
ytpP		Thioredoxin-like protein YtpP	5	JJKOCCNM_01959	PMGHDLLH_02234	OBAEOLCH_00144	KODDLMLJ_01853	GNPJPMHH_01846
metI_2		Cystathionine gamma-synthase/O-acetylhomoserine (thiol)-lyase	5	JJKOCCNM_01960	PMGHDLLH_02235	OBAEOLCH_00143	KODDLMLJ_01854	GNPJPMHH_01845
group_2348		hypothetical protein	5	JJKOCCNM_01961	PMGHDLLH_02236	OBAEOLCH_00142	KODDLMLJ_01855	GNPJPMHH_01844
group_640		hypothetical protein	5	JJKOCCNM_01962	PMGHDLLH_02237	OBAEOLCH_00141	KODDLMLJ_01856	GNPJPMHH_01843
group_2434		hypothetical protein	5	JJKOCCNM_01963	PMGHDLLH_02238	OBAEOLCH_00140	KODDLMLJ_01857	GNPJPMHH_01842
group_2817		hypothetical protein	5	JJKOCCNM_01964	PMGHDLLH_02239	OBAEOLCH_00139	KODDLMLJ_01858	GNPJPMHH_01841
group_2268		hypothetical protein	5	JJKOCCNM_01965	PMGHDLLH_02240	OBAEOLCH_00138	KODDLMLJ_01859	GNPJPMHH_01840
lplJ_1		Lipoate-protein ligase LplJ	5	JJKOCCNM_01966	PMGHDLLH_02241	OBAEOLCH_00137	KODDLMLJ_01860	GNPJPMHH_01839
group_641		hypothetical protein	5	JJKOCCNM_01967	PMGHDLLH_02242	OBAEOLCH_00136	KODDLMLJ_01861	GNPJPMHH_01838
group_4060		Putative universal stress protein	5	JJKOCCNM_01968	PMGHDLLH_02243	OBAEOLCH_00135	KODDLMLJ_01862	GNPJPMHH_01837
group_3525		hypothetical protein	5	JJKOCCNM_01969	PMGHDLLH_02244	OBAEOLCH_00134	KODDLMLJ_01863	GNPJPMHH_01836
group_4105		hypothetical protein	5	JJKOCCNM_01970	PMGHDLLH_02245	OBAEOLCH_00133	KODDLMLJ_01864	GNPJPMHH_01835
group_2415		hypothetical protein	5	JJKOCCNM_01971	PMGHDLLH_02246	OBAEOLCH_00132	KODDLMLJ_01865	GNPJPMHH_01834
group_3815		hypothetical protein	5	JJKOCCNM_01972	PMGHDLLH_02247	OBAEOLCH_00131	KODDLMLJ_01866	GNPJPMHH_01833
group_2750		hypothetical protein	5	JJKOCCNM_01973	PMGHDLLH_02248	OBAEOLCH_00130	KODDLMLJ_01867	GNPJPMHH_01832
group_4156		hypothetical protein	5	JJKOCCNM_01974	PMGHDLLH_02249	OBAEOLCH_00129	KODDLMLJ_01868	GNPJPMHH_01831
pglH		GalNAc-alpha-(1->4)-GalNAc-alpha-(1->3)-diNAcBac-PP-undecaprenol alpha-1,4-N-acetyl-D-galactosaminyltransferase	5	JJKOCCNM_01975	PMGHDLLH_02250	OBAEOLCH_00128	KODDLMLJ_01869	GNPJPMHH_01830
xpkA_1		Xylulose-5-phosphate phosphoketolase	5	JJKOCCNM_01976	PMGHDLLH_02251	OBAEOLCH_00127	KODDLMLJ_01870	GNPJPMHH_01829
group_98		hypothetical protein	5	JJKOCCNM_01977	PMGHDLLH_02252	OBAEOLCH_00126	KODDLMLJ_01871	GNPJPMHH_01828
gmuR_2		HTH-type transcriptional regulator GmuR	5	JJKOCCNM_01978	PMGHDLLH_02253	OBAEOLCH_00125	KODDLMLJ_01872	GNPJPMHH_01826
ybaK		Cys-tRNA(Pro)/Cys-tRNA(Cys) deacylase YbaK	5	JJKOCCNM_01979	PMGHDLLH_02254	OBAEOLCH_00124	KODDLMLJ_01873	GNPJPMHH_01825
group_3643		hypothetical protein	5	JJKOCCNM_01980	PMGHDLLH_02255	OBAEOLCH_00123	KODDLMLJ_01874	GNPJPMHH_01824
yedJ		putative protein YedJ	5	JJKOCCNM_01981	PMGHDLLH_02256	OBAEOLCH_00122	KODDLMLJ_01875	GNPJPMHH_01823
agrA_5		Accessory gene regulator protein A	4	JJKOCCNM_01982		OBAEOLCH_00121	KODDLMLJ_01876	GNPJPMHH_01822
group_2307		hypothetical protein	5	JJKOCCNM_01983	PMGHDLLH_02258	OBAEOLCH_00120	KODDLMLJ_01877	GNPJPMHH_01821
group_2744		hypothetical protein	5	JJKOCCNM_01984	PMGHDLLH_02259	OBAEOLCH_00119	KODDLMLJ_01878	GNPJPMHH_01820
group_2662		hypothetical protein	5	JJKOCCNM_01985	PMGHDLLH_02260	OBAEOLCH_00118	KODDLMLJ_01879	GNPJPMHH_01819
group_2536		hypothetical protein	5	JJKOCCNM_01986	PMGHDLLH_02261	OBAEOLCH_00117	KODDLMLJ_01880	GNPJPMHH_01818
group_318		hypothetical protein	5	JJKOCCNM_01987	PMGHDLLH_02262	OBAEOLCH_00115	KODDLMLJ_01881	GNPJPMHH_01817
group_2693		Putative NrdI-like protein	5	JJKOCCNM_01988	PMGHDLLH_02263	OBAEOLCH_00114	KODDLMLJ_01882	GNPJPMHH_01816
group_3886		hypothetical protein	5	JJKOCCNM_01989	PMGHDLLH_02264	OBAEOLCH_00113	KODDLMLJ_01883	GNPJPMHH_01815
group_3300		hypothetical protein	5	JJKOCCNM_01990	PMGHDLLH_02265	OBAEOLCH_00112	KODDLMLJ_01884	GNPJPMHH_01814
cueR		HTH-type transcriptional regulator CueR	5	JJKOCCNM_01991	PMGHDLLH_02266	OBAEOLCH_00111	KODDLMLJ_01885	GNPJPMHH_01813
group_3568		Zinc-type alcohol dehydrogenase-like protein	5	JJKOCCNM_01992	PMGHDLLH_02267	OBAEOLCH_00110	KODDLMLJ_01886	GNPJPMHH_01812
group_2611		hypothetical protein	5	JJKOCCNM_01993	PMGHDLLH_02268	OBAEOLCH_00109	KODDLMLJ_01887	GNPJPMHH_01811
zwf		Glucose-6-phosphate 1-dehydrogenase	5	JJKOCCNM_01994	PMGHDLLH_02269	OBAEOLCH_00108	KODDLMLJ_01888	GNPJPMHH_01810
gabR		HTH-type transcriptional regulatory protein GabR	5	JJKOCCNM_01995	PMGHDLLH_02270	OBAEOLCH_00107	KODDLMLJ_01889	GNPJPMHH_01809
dapX_2		putative N-acetyl-LL-diaminopimelate aminotransferase	5	JJKOCCNM_01996	PMGHDLLH_02271	OBAEOLCH_00106	KODDLMLJ_01890	GNPJPMHH_01808
dapA_1		4-hydroxy-tetrahydrodipicolinate synthase	5	JJKOCCNM_01997	PMGHDLLH_02272	OBAEOLCH_00105	KODDLMLJ_01891	GNPJPMHH_01807
group_642		hypothetical protein	5	JJKOCCNM_01998	PMGHDLLH_02273	OBAEOLCH_00104	KODDLMLJ_01892	GNPJPMHH_01806
yfcA		putative membrane transporter protein YfcA	5	JJKOCCNM_01999	PMGHDLLH_02274	OBAEOLCH_00103	KODDLMLJ_01893	GNPJPMHH_01805
oxyR_2		Hydrogen peroxide-inducible genes activator	5	JJKOCCNM_02000	PMGHDLLH_02275	OBAEOLCH_00102	KODDLMLJ_01894	GNPJPMHH_01804
yhfK		putative sugar epimerase YhfK	5	JJKOCCNM_02001	PMGHDLLH_02276	OBAEOLCH_00101	KODDLMLJ_01895	GNPJPMHH_01803
group_3177		hypothetical protein	5	JJKOCCNM_02002	PMGHDLLH_02277	OBAEOLCH_00100	KODDLMLJ_01896	GNPJPMHH_01802
addA		ATP-dependent helicase/nuclease subunit A	5	JJKOCCNM_02003	PMGHDLLH_02278	OBAEOLCH_00099	KODDLMLJ_01897	GNPJPMHH_01801
addB		ATP-dependent helicase/deoxyribonuclease subunit B	5	JJKOCCNM_02004	PMGHDLLH_02279	OBAEOLCH_00098	KODDLMLJ_01898	GNPJPMHH_01800
group_3955		hypothetical protein	5	JJKOCCNM_02005	PMGHDLLH_02280	OBAEOLCH_00097	KODDLMLJ_01899	GNPJPMHH_01799
pyrE_2		Orotate phosphoribosyltransferase	5	JJKOCCNM_02006	PMGHDLLH_02281	OBAEOLCH_00096	KODDLMLJ_01900	GNPJPMHH_01798
pyrF		Orotidine 5'-phosphate decarboxylase	5	JJKOCCNM_02007	PMGHDLLH_02282	OBAEOLCH_00095	KODDLMLJ_01901	GNPJPMHH_01797
pyrDB		Dihydroorotate dehydrogenase B (NAD(+)), catalytic subunit	5	JJKOCCNM_02008	PMGHDLLH_02283	OBAEOLCH_00094	KODDLMLJ_01902	GNPJPMHH_01796
carB_3		Carbamoyl-phosphate synthase large chain	5	JJKOCCNM_02009	PMGHDLLH_02284	OBAEOLCH_00093	KODDLMLJ_01903	GNPJPMHH_01795
carA_3		Carbamoyl-phosphate synthase small chain	5	JJKOCCNM_02010	PMGHDLLH_02285	OBAEOLCH_00092	KODDLMLJ_01904	GNPJPMHH_01794
pyrC		Dihydroorotase	5	JJKOCCNM_02011	PMGHDLLH_02286	OBAEOLCH_00091	KODDLMLJ_01905	GNPJPMHH_01793
pyrB		Aspartate carbamoyltransferase	5	JJKOCCNM_02012	PMGHDLLH_02287	OBAEOLCH_00090	KODDLMLJ_01906	GNPJPMHH_01792
pyrR_2		Bifunctional protein pyrR	5	JJKOCCNM_02013	PMGHDLLH_02288	OBAEOLCH_00089	KODDLMLJ_01907	GNPJPMHH_01791
pucR		Purine catabolism regulatory protein	5	JJKOCCNM_02014	PMGHDLLH_02289	OBAEOLCH_00088	KODDLMLJ_01908	GNPJPMHH_01790
group_3216		Nucleobase transporter PlUacP	5	JJKOCCNM_02015	PMGHDLLH_02290	OBAEOLCH_00087	KODDLMLJ_01909	GNPJPMHH_01789
pbuG_1		Guanine/hypoxanthine permease PbuG	5	JJKOCCNM_02016	PMGHDLLH_02291	OBAEOLCH_00086	KODDLMLJ_01910	GNPJPMHH_01788
group_3391		hypothetical protein	5	JJKOCCNM_02017	PMGHDLLH_02292	OBAEOLCH_00085	KODDLMLJ_01911	GNPJPMHH_02965
group_320		hypothetical protein	5	JJKOCCNM_02018	PMGHDLLH_02293	OBAEOLCH_00084	KODDLMLJ_01912	GNPJPMHH_02966
group_321		hypothetical protein	4	JJKOCCNM_02019	PMGHDLLH_02294	OBAEOLCH_00083		GNPJPMHH_02967
icaA		Poly-beta-1,6-N-acetyl-D-glucosamine synthase	5	JJKOCCNM_02020	PMGHDLLH_02295	OBAEOLCH_00082	KODDLMLJ_01914	GNPJPMHH_02968
group_4145		hypothetical protein	5	JJKOCCNM_02021	PMGHDLLH_02296	OBAEOLCH_00081	KODDLMLJ_01915	GNPJPMHH_02969
purD		Phosphoribosylamine--glycine ligase	5	JJKOCCNM_02022	PMGHDLLH_02297	OBAEOLCH_00080	KODDLMLJ_01916	GNPJPMHH_02970
purH		Bifunctional purine biosynthesis protein PurH	5	JJKOCCNM_02023	PMGHDLLH_02298	OBAEOLCH_00079	KODDLMLJ_01917	GNPJPMHH_02971
purN		Phosphoribosylglycinamide formyltransferase	5	JJKOCCNM_02024	PMGHDLLH_02299	OBAEOLCH_00078	KODDLMLJ_01918	GNPJPMHH_02972
purM		Phosphoribosylformylglycinamidine cyclo-ligase	5	JJKOCCNM_02025	PMGHDLLH_02300	OBAEOLCH_00077	KODDLMLJ_01919	GNPJPMHH_02973
purF		Amidophosphoribosyltransferase	5	JJKOCCNM_02026	PMGHDLLH_02301	OBAEOLCH_00076	KODDLMLJ_01920	GNPJPMHH_02974
purL		Phosphoribosylformylglycinamidine synthase subunit PurL	5	JJKOCCNM_02027	PMGHDLLH_02302	OBAEOLCH_00075	KODDLMLJ_01921	GNPJPMHH_02975
purQ		Phosphoribosylformylglycinamidine synthase subunit PurQ	5	JJKOCCNM_02028	PMGHDLLH_02303	OBAEOLCH_00074	KODDLMLJ_01922	GNPJPMHH_02976
purS		Phosphoribosylformylglycinamidine synthase subunit PurS	5	JJKOCCNM_02029	PMGHDLLH_02304	OBAEOLCH_00073	KODDLMLJ_01923	GNPJPMHH_02977
purC		Phosphoribosylaminoimidazole-succinocarboxamide synthase	5	JJKOCCNM_02030	PMGHDLLH_02305	OBAEOLCH_00072	KODDLMLJ_01924	GNPJPMHH_02978
purK_2		N5-carboxyaminoimidazole ribonucleotide synthase	5	JJKOCCNM_02031	PMGHDLLH_02306	OBAEOLCH_00071	KODDLMLJ_01925	GNPJPMHH_02979
purE		N5-carboxyaminoimidazole ribonucleotide mutase	5	JJKOCCNM_02032	PMGHDLLH_02307	OBAEOLCH_00070	KODDLMLJ_01926	GNPJPMHH_02980
group_3590		hypothetical protein	5	JJKOCCNM_02033	PMGHDLLH_02308	OBAEOLCH_00069	KODDLMLJ_01927	GNPJPMHH_02981
[truncated: 2,225 more rows]
